# Supplementary material for: Multi-Locus Genome-Wide Association Study and Genomic Selection of Kernel Moisture Content at the Harvest Stage in Maize
Source: Front Plant Sci. 2021 Jul 9;12:697688. doi: 10.3389/fpls.2021.697688 (PMC8299107; doi:10.3389/fpls.2021.697688)
Supplement: Supplementary Table 1 — The origin or pedigree, subpopulation, sowing data, and phenotype of 251 maize inbred lines used in this study. [file Table_1.XLSX]

## Sheet: Sheet1
Supplementary TABLE 1 | The origin or pedigree, subpopulation, sowing data and phenotype of 251 maize inbred lines used in this study
ID.	Inbred line	Origin/Pedigree	Subpopulation	Sowing date				kernel moisture content (%)
				Nantong	Xinxiang	Sanya		Nantong	Xinxiang	Sanya	BLUP
1	T437	T75×78599	PB	2020-03-26	2020-06-09	2020-11-14		37.75	39.375	44	39.3482
2	T458	Derived from Ye478	PA	2020-03-26	2020-06-05	2020-11-18		41.375	34.875	50.6667	40.8126
3	T75	U8112×78599	PB	2020-03-22	2020-06-01	2020-11-14		40.5	29.75	39.4167	36.4509
4	4S	Derived from Huangzaosi	TSPT	2020-03-30	2020-06-09	2020-11-18		34.25	27	29.3333	31.6256
5	T877	(78599×E28) ×78599	PB	2020-03-26	2020-06-05	2020-11-18		29.75	25.875	31.75	30.8143
6	Su951	Ye478×Ji183	PA	2020-03-26	2020-06-05	2020-11-14		37.875	45	43.3333	40.6335
7	Chang7-2	（V59×Huangzaosi）×S901	TSPT	2020-03-30	2020-06-05	2020-11-22		38.25	37.125	34.1667	36.4193
8	Nongda1145	Recycled line from hybrid 78599	PB	2020-03-26	2020-06-05	2020-11-14		40.5	45.375	46.75	42.256
9	Qi319	Recycled line from hybrid 78599	PB	2020-03-22	2020-06-05	2020-11-14		45.375	40.25	46.8333	42.2138
10	T249	5U×P6C1	PB	2020-03-26	2020-06-05	2020-11-14		42.375	43.875	47.0833	42.4351
11	Dan598	Dan340×78599	TSPT	2020-03-22	2020-06-05	2020-11-14		51.125	51.75	49.75	47.3131
12	HL40	Derived from synthetic variety	TSPT	2020-03-26	2020-06-05	2020-11-18		39	39	30.4167	36.1348
13	Sheng137	Derived from 6JK111	PB	2020-03-26	2020-06-05	2020-11-18		38.125	39.625	42.6667	39.169
14	4AYC	4S×HuangC	TSPT	2020-03-26	2020-06-01	2020-11-14		40.875	38.625	33.75	37.3569
15	S651	Unavailable	TSPT	2020-03-22	2020-06-01	2020-11-18		41.25	39.25	32.6667	37.3359
16	Wu314	(302×Huangbaoli)×Huangzaosi	TSPT	2020-03-26	2020-06-01	2020-11-22		32.5	31.375	38.1667	34.5228
17	T812	Derived from U8112	PB	2020-03-26	2020-06-05	2020-11-18		28	34	36.0833	33.522
18	F2	Derived from synthetic variety	PA	2020-03-26	2020-06-05	2020-11-14		31.625	31.5	41.6667	35.2182
19	Xin19M	Derived from mutant of Ye478	PA	2020-03-26	2020-06-05	2020-11-18		44	43.75	43.5	41.9083
20	Zheng58	Derived from mutant of Ye478	PA	2020-03-30	2020-06-05	2020-11-22		36.75	31.25	41.25	36.3455
21	H991	Ye478×Shen5003	PA	2020-03-26	2020-06-05	2020-11-18		38.75	48.5	52.9167	44.1629
22	N18	Maize inbred line of N18 from U.S.	X	2020-03-26	2020-06-05	2020-11-22		43	35.625	50.9167	41.4763
23	N3	Maize inbred line of N3 from U.S.	TSPT	2020-03-22	2020-06-01	2020-11-14		41.75	42.5	44.4167	41.2551
24	N21	Maize inbred line of N21 from U.S.	X	2020-03-22	2020-06-05	2020-11-18		30.5	33	37.0833	34.1541
25	Dan340	Baizhulu-9×wild maize	PA	2020-03-26	2020-06-01	2020-11-22		44.375	34.125	42.25	39.2533
26	K22	K11×Ye478	PA	2020-03-22	2020-06-01	2020-11-18		46.625	50.875	53.8333	46.9865
27	T803	U8112×Shen5003	PA	2020-03-26	2020-06-09	2020-11-18		34	32.025	45.25	36.8575
28	C8605	Tie7922×Shen5003	PA	2020-03-26	2020-06-05	2020-11-14		36.75	43.5	50.4167	41.7608
29	Ye478	U8112×Shen5003	PA	2020-03-26	2020-06-05	2020-11-18		38.875	40.375	52.0833	41.9294
30	HuangC	Derived from tropical inbred line	TSPT	2020-03-22	2020-06-01	2020-11-14		36	51	53	44.1208
31	Tie7922	Recycled line from hybrid 3382	PA	2020-03-26	2020-06-05	2020-11-18		32.5	37.875	38.0833	36.1453
32	DH02	Derived from Mixed Population of Lv28 and Lv9	PB	2020-03-22	2020-06-05	2020-11-14		37.75	37.125	40.3333	37.8521
33	Mo17	187-2×103	LAN	2020-03-26	2020-06-01	2020-11-14		32.375	34.125	43.8333	36.6194
34	Zi330	OH43×Keli67	TSPT	2020-03-22	2020-06-01	2020-11-14		37.5	31.25	33.5	34.5755
35	DH65232	6237×Shen5003	PA	2020-03-22	2020-06-05	2020-11-14		34.75	32.75	45.8333	37.378
36	8723	Unavailable	PB	2020-03-26	2020-06-05	2020-11-18		30	40.5	27	33.3745
37	Xun92-6	Chang7-2×J7H	TSPT	2020-03-30	2020-06-01	2020-11-22		32.625	40.375	33.9167	35.7555
38	lx9801	Ye502×H21	TSPT	2020-03-26	2020-06-05	2020-11-22		37.75	29	24.25	31.7309
39	Y85	515×P78599	TSPT	2020-03-22	2020-06-05	2020-11-18		36.12	36.12	36.12	36.1053
40	CCM	Unavailable	PA	2020-03-22	2020-06-01	2020-11-14		39	50.75	50.75	44.2472
41	Zong3	Derived from Zi330 Synthetic	TSPT	2020-03-26	2020-06-01	2020-11-18		34.75	33.625	38.4167	35.7239
42	Zong31	Derived from Zi330 Synthetic	TSPT	2020-03-26	2020-06-01	2020-11-18		41.875	49.5	35.3333	40.7599
43	Xun248	78599×8085	PA	2020-03-26	2020-06-05	2020-11-18		39.625	48	40.9167	41.2235
44	Zhong128	2118×Zhongzi7490	X	2020-03-22	2020-06-01	2020-11-14		41.25	32.5	39.7667	37.4244
45	P138	Recycled line from hybrid 78599	PB	2020-03-26	2020-06-05	2020-11-14		31.875	36.25	39.6667	35.9768
46	Q1261	Unavailable	TSPT	2020-03-26	2020-06-05	2020-11-18		31.875	46.75	46.6667	40.4017
47	K12	Huangzaosi×Weicunhuang	TSPT	2020-03-26	2020-06-05	2020-11-22		37	20.625	28.1667	30.414
48	ZGF	Unavailable	PA	2020-03-26	2020-06-01	2020-11-14		39.375	46.875	42.4167	41.2551
49	Zheng37	Derived from Synthetic Population	TSPT	2020-03-26	2020-06-05	2020-11-22		29.5	32.125	40.3333	34.5018
50	Huangzaosi	Tangsipingtou	TSPT	2020-03-26	2020-06-09	2020-11-22		32	17.875	24.8333	27.6115
51	Luyuan92	Yuanqi123×1137	TSPT	2020-03-30	2020-06-05	2020-11-18		36.875	30.75	29.75	33.3429
52	107	Derived from XL80	TSPT	2020-03-22	2020-06-01	2020-11-18		37.25	41	39.125	38.3999
53	DH4866	Tie7922×Ye478	PB	2020-03-22	2020-06-01	2020-11-14		38.625	46.5	48.75	42.572
54	JH78-2	Recycled line from hybrid 78599	PA	2020-03-22	2020-06-01	2020-11-14		46.375	48.5	43.75	43.7731
55	JH3372	Shen5003×Zi330	PB	2020-03-22	2020-06-01	2020-11-18		34	42.75	38.375	37.831
56	Zheng39	(Ji533×Zheng32)×Ji533	PB	2020-03-22	2020-06-01	2020-11-14		31	32.875	33	33.2164
57	J2	Recycled line from hybrid 78599	PB	2020-03-26	2020-06-05	2020-11-14		43.5	43.5	44.1667	41.8872
58	66	U8112×78599	PB	2020-03-26	2020-06-05	2020-11-14		30.125	34.5	37.5	34.5439
59	568G	U8112×78599	PB	2020-03-26	2020-06-05	2020-11-18		30.5	37	46.5833	37.5676
60	L162	U8112×T75	X	2020-03-22	2020-06-01	2020-11-14		33.625	41.875	48.5833	40.0962
61	H0424	Unavailable	PB	2020-03-26	2020-06-05	2020-11-18		36.12	36.12	36.12	36.1053
62	T1003	4S×S4	TSPT	2020-03-26	2020-06-05	2020-11-18		35.5	25.375	29.6667	31.615
63	T1005	Qi319×X7	TSPT	2020-03-26	2020-06-01	2020-11-18		29.125	36	43	36.061
64	T1014	Zong3×T877	PB	2020-03-26	2020-06-05	2020-11-18		36.375	38.25	50.5667	40.3764
65	YL1F	Unavailable	X	2020-03-26	2020-06-05	2020-11-18		28.75	20.25	35.0833	29.982
66	A2M	Unavailable	PA	2020-03-26	2020-06-05	2020-11-18		43.375	44.875	38.4167	40.7494
67	5812	(Zheng58×Mo17)×Zheng58	PA	2020-03-26	2020-06-05	2020-11-22		33.25	28.25	27.25	31.162
68	C42M	Unavailable	TSPT	2020-03-30	2020-06-09	2020-11-22		35.125	29.125	40.3333	35.1655
69	D805	D805-4-4	LAN	2020-03-26	2020-06-05	2020-11-18		46.625	31.125	51.0833	41.2972
70	Ji35	Derived from Huangzaosi	TSPT	2020-03-26	2020-06-05	2020-11-18		33.75	31.25	31.5833	33.1427
71	Ji53	Jiqun2Co-2	PB	2020-03-26	2020-06-05	2020-11-18		25.75	32.75	34.3333	32.1945
72	R1	Derived from tropical population S4	TSPT	2020-03-26	2020-06-01	2020-11-18		36.75	45.125	25.5	35.8714
73	R2	Derived from tropical population S187	LAN	2020-03-22	2020-06-01	2020-11-18		37	34.125	44.8333	38.0417
74	R4	Derived from tropical population S5	TSPT	2020-03-22	2020-06-01	2020-11-14		48.25	49.625	44.9167	44.8267
75	R6	Derived from tropical population S7	TSPT	2020-03-22	2020-06-01	2020-11-18		34.25	49.125	34.8333	38.6107
76	R9	Derived from tropical population Pob501	TSPT	2020-03-22	2020-06-01	2020-11-14		46	51.625	48.75	45.7327
77	R10	Derived from tropical population Pob502	TSPT	2020-03-22	2020-06-01	2020-11-14		50	51.5	45	45.7643
78	R11	Derived from tropical population Suwan	TSPT	2020-03-26	2020-06-01	2020-11-18		43.75	46.375	42.8333	42.3403
79	N9	Maize inbred line from U.S.	BSSS	2020-03-22	2020-06-05	2020-11-14		39.75	24.75	46.25	36.7248
80	N10	Maize inbred line from U.S.	TSPT	2020-03-26	2020-06-01	2020-11-14		21	46.625	45	37.1989
81	N11	Maize inbred line from U.S.	TSPT	2020-03-26	2020-06-01	2020-11-14		24.125	43.625	48.25	38.0523
82	N23	Maize inbred line from U.S.	X	2020-03-26	2020-06-05	2020-11-18		30.75	27.75	26	30.0874
83	N24	Maize inbred line from U.S.	X	2020-03-26	2020-06-01	2020-11-14		35.5	24.5	47.9167	36.0084
84	N26	Maize inbred line from U.S.	BSSS	2020-03-22	2020-06-01	2020-11-14		32.25	45.25	51.5	41.3394
85	A489	Recycled line from hybrid Xianyu335	BSSS	2020-03-26	2020-06-01	2020-11-18		39.75	37	40.5833	38.3894
86	T1020	Y85×Cang7-2	TSPT	2020-03-22	2020-06-05	2020-11-18		41.25	29	42.25	37.1673
87	Ji853	Huangzaosi×Zi330	TSPT	2020-03-22	2020-06-05	2020-11-14		36.125	32.625	31.5833	34.0909
88	YG478	Derived from of Ye478	PA	2020-03-22	2020-06-01	2020-11-18		39.5	39.5	49.5	41.213
89	LZF	Unavailable	TSPT	2020-03-22	2020-06-01	2020-11-14		44.25	44	49.0833	43.4465
90	Xun9058	6JKxuanxi×8085	PA	2020-03-26	2020-06-09	2020-11-18		36.75	33.875	39.8333	36.651
91	Zao46	Tie7922×Shen5003	PA	2020-03-26	2020-06-05	2020-11-18		33.25	38	42.3333	37.4412
92	A19	Unavailable	TSPT	2020-03-22	2020-06-05	2020-11-14		31.875	33.5	38.75	35.0496
93	CM	Unavailable	PB	2020-03-26	2020-06-05	2020-11-18		36	32.875	41.6667	36.6721
94	JS045-1	Recycled line from hybrid 78599	TSPT	2020-03-22	2020-06-05	2020-11-14		41.75	48.375	34	40.1067
95	JS06730	Recycled line from hybrid 78599	PB	2020-03-26	2020-06-01	2020-11-18		35.875	39	42.3333	38.3578
96	BSSS(R)C7	Maize inbred line from U.S.	BSSS	2020-03-26	2020-06-05	2020-11-14		31.625	28.25	29.0833	31.2147
97	BS13(S)C5	Maize inbred line from U.S.	BSSS	2020-03-22	2020-06-05	2020-11-14		39.875	39.5	45.0833	40.191
98	(PA91/LH98)GA-6-420-64-2-1-3-3-1	Maize inbred line from U.S.	LAN	2020-03-26	2020-06-05	2020-11-18		30.5	38.125	39.5833	36.0821
99	(PA91/LH98A)-6-420-64-2-1-1-5-1-1	Maize inbred line from U.S.	LAN	2020-03-26	2020-06-05	2020-11-22		29.5	44.875	37.5	37.0092
100	A619×L120	Maize inbred line from U.S.	TSPT	2020-03-26	2020-06-05	2020-11-22		31.25	40	35.9167	35.8187
101	Oh43×L120	Maize inbred line from U.S.	TSPT	2020-03-26	2020-06-05	2020-11-22		29.5	13.25	30.8333	27.327
102	LH19×LH39	Maize inbred line from U.S.	TSPT	2020-03-30	2020-06-05	2020-11-22		30.625	33.25	37	34.2278
103	778	Maize inbred line from U.S.	TSPT	2020-03-30	2020-06-09	2020-11-22		37	23.75	23.6667	30.0663
104	Funks	Maize inbred line from U.S.	TSPT	2020-03-26	2020-06-09	2020-11-22		23.5	28.75	41	32.2998
105	[(B37×644)B37]	Maize inbred line from U.S.	TSPT	2020-03-22	2020-06-01	2020-11-14		42.875	52.125	44.0833	43.889
106	B73(2)×H93	Maize inbred line from U.S.	BSSS	2020-03-26	2020-06-05	2020-11-14		28.875	35.625	39.75	35.0812
107	Va85×Pa91	Maize inbred line from U.S.	LAN	2020-03-26	2020-06-05	2020-11-14		42.5	47.625	41.6667	42.0453
108	A619×L120	Maize inbred line from U.S.	TSPT	2020-03-26	2020-06-05	2020-11-22		33.75	20.5	30.75	30.2138
109	Mo17 backcross 5 recovery	Maize inbred line from U.S.	LAN	2020-03-22	2020-06-01	2020-11-14		34	33.75	47.4167	37.8416
110 a	Mo17(3)×610 (610=W153R type)	Maize inbred line from U.S.	LAN	2020-03-30	2020-06-05	2020-11-22		20.625	16.5	21.0833	23.4394
111	[(Mo17×H99)LH53]	Maize inbred line from U.S.	LAN	2020-03-30	2020-06-09	2020-11-22		26	17	25.5833	26.0628
112	[(Mo17×ASA)Mo17(2)]	Maize inbred line from U.S.	LAN	2020-03-30	2020-06-05	2020-11-22		28.625	24.25	27.75	29.1075
113	PH814/PH207	Maize inbred line from U.S.	X	2020-03-26	2020-06-09	2020-11-18		30.75	25.625	18.4167	27.6326
114	PH814/PH848	Maize inbred line from U.S.	X	2020-03-30	2020-06-05	2020-11-22		26	21	24.25	26.737
115	792	Maize inbred line from U.S.	BSSS	2020-03-26	2020-06-05	2020-11-14		27.25	21.75	34.1667	29.7502
116	HL0822	Unavailable	TSPT	2020-03-26	2020-06-09	2020-11-18		39	24.25	42	35.3341
117	DBM	Unavailable	PB	2020-03-26	2020-06-09	2020-11-18		35.375	32.75	37.3333	35.3868
118	Zong175－92132	Recycled line from Ameican hybrid	TSPT	2020-03-26	2020-06-05	2020-11-22		39.125	37.375	40.6667	38.3473
119	PH6WC	PH01N×PH09B	BSSS	2020-03-22	2020-06-01	2020-11-14		26.625	30.875	36.5	32.4895
120	L676	TaixinTR×Huangzaosi	PB	2020-03-26	2020-06-01	2020-11-14		27.75	41.5	29.3333	33.6484
121	T1026	Qi319×ZGF	PA	2020-03-30	2020-06-05	2020-11-18		30.25	25.625	21	28.1593
122	11HT29	Unavailable	BSSS	2020-03-26	2020-06-05	2020-11-18		30.75	31.5	39.8333	34.5334
123	11HT41	Unavailable	BSSS	2020-03-26	2020-06-05	2020-11-18		25.5	34.75	41.5833	34.4702
124	11HT15	Unavailable	PA	2020-03-30	2020-06-05	2020-11-22		28.25	45	34.6667	36.0084
125	N187	Nongda1145×T877	PB	2020-03-26	2020-06-01	2020-11-18		36.625	36.125	35.5833	36.1137
126	E28	(A619Htl×lv9kuan)×lv9kuan	TSPT	2020-03-26	2020-06-01	2020-11-14		42.75	43	32	38.4948
127	Y9611	Chang7-2×Huangzaosi	TSPT	2020-03-26	2020-06-05	2020-11-18		39.625	38	38	37.9575
128	Y2463	7859×5162	PA	2020-03-26	2020-06-05	2020-11-18		36.12	36.12	36.12	36.1053
129	T24-1	Unavailable	PB	2020-03-26	2020-06-05	2020-11-22		35.375	37.375	29	34.4491
130	HB	Unavailable	PA	2020-03-26	2020-06-05	2020-11-18		37.125	46.125	49.75	42.3508
131	BSKRL2	Unavailable	X	2020-03-26	2020-06-09	2020-11-22		18.625	19.625	23.4167	24.3138
132	XL21	(MNL947×ML6Q01-1)×MNL232	BSSS	2020-03-26	2020-06-09	2020-11-14		37	27.75	38.25	34.7652
133	J7-3B	Unavailable	PA	2020-03-26	2020-06-05	2020-11-18		36.12	36.12	36.12	36.1053
134	X313	Zheng58×(78599xuanxi×Ye478)	PA	2020-03-26	2020-06-05	2020-11-18		31	41.5	31.6667	35.0602
135	H2671	M4664×L7847	LAN	2020-03-30	2020-06-05	2020-11-18		26.625	28.5	24.75	28.9179
136	798-1	Derived from synthetic variety	TSPT	2020-03-26	2020-06-05	2020-11-18		36.12	36.12	36.12	36.1053
137	12HT113	Unavailable	BSSS	2020-03-30	2020-06-09	2020-11-22		35.5	32.9	28.8333	33.307
138	12HT274	Unavailable	BSSS	2020-03-26	2020-06-05	2020-11-18		36.875	33	38.1667	36.04
139	12HT500	Unavailable	BSSS	2020-03-26	2020-06-05	2020-11-22		46.875	33.75	40.75	39.4114
140	73877	Unavailable	PB	2020-03-26	2020-06-05	2020-11-18		35.625	32.75	31	33.8486
141	7983	Unavailable	PB	2020-03-26	2020-06-05	2020-11-14		36.375	36	23.9167	33.0689
142	14T1	Unavailable	PB	2020-03-26	2020-06-05	2020-11-14		36.5	32	40.0833	36.1769
143	12HTJ	Unavailable	BSSS	2020-03-26	2020-06-05	2020-11-18		24	28.5	42.6667	32.7845
144	13HYDF	Unavailable	TSPT	2020-03-26	2020-06-05	2020-11-18		28.75	34.5	41.75	35.2709
145	JS09306	Unavailable	TSPT	2020-03-26	2020-06-01	2020-11-18		37.625	33.375	40.1667	36.8301
146	DH65F	Unavailable	TSPT	2020-03-26	2020-06-05	2020-11-18		41.875	42.75	46.6667	41.9188
147	WK858	(8001×Zheng58)×Zheng58	PA	2020-03-26	2020-06-05	2020-11-18		37.25	38.375	43.9167	38.9478
148	DH863F	Unavailable	PB	2020-03-26	2020-06-05	2020-11-18		38.625	37	41.4167	38.3157
149	CS1201	Unavailable	PB	2020-03-26	2020-06-05	2020-11-18		34.875	38	44.0833	38.2946
150	CJF	Unavailable	PA	2020-03-26	2020-06-05	2020-11-14		36.25	43.125	46.4167	40.5281
151	HCL645	NL9607×BE8066	LAN	2020-03-26	2020-06-09	2020-11-18		28.375	19.25	33.75	29.2972
152	DH65M	Recycled line from hybrid Xianyu335	X	2020-03-26	2020-06-01	2020-11-14		36.5	42.5	45.5	40.2015
153	T1034	Y09-1×T458	PA	2020-03-22	2020-06-05	2020-11-14		37	36.25	35.4167	36.198
154	D606	Unavailable	PA	2020-03-26	2020-06-05	2020-11-18		40.25	46.875	49.75	43.3306
155	D204	Unavailable	PB	2020-03-26	2020-06-05	2020-11-14		32	29.75	30.3333	32.0048
156	PH4CV	PH7VO×PHBE2	X	2020-03-26	2020-06-05	2020-11-18		31.375	16.5	27	27.6536
157	PHB1M	PH2KN×PH2KR	X	2020-03-26	2020-06-05	2020-11-14		29.75	21	45.3333	33.0163
158	LX00-1	U8112×Qi319	PB	2020-03-26	2020-06-05	2020-11-14		31	35.75	39.9167	35.6923
159	LX03-2	lx9801×Chang7-2	TSPT	2020-03-26	2020-06-05	2020-11-18		36.5	39	32.9167	36.1348
160	D732	Unavailable	PA	2020-03-26	2020-06-05	2020-11-18		31.125	36.625	49.25	38.3051
161	B73	Derived from synthetic variety BSSS	BSSS	2020-03-26	2020-06-05	2020-11-18		33.5	29.125	37.75	34.1014
162	m112F	Unavailable	PB	2020-03-26	2020-06-01	2020-11-18		37.125	40.25	46.0833	39.9381
163	PA91/LH98A	Maize inbred line from U.S.	LAN	2020-03-30	2020-06-05	2020-11-22		35.75	36.5	34.75	35.7766
164	BS11(FR)C5-2803	Maize inbred line from U.S.	BSSS	2020-03-26	2020-06-09	2020-11-18		35.5	24.75	31.6667	31.9627
165	A392/R61	Maize inbred line from U.S.	TSPT	2020-03-26	2020-06-09	2020-11-18		27.25	31.125	41.6667	34.0171
166	78004	Maize inbred line from U.S.	BSSS	2020-03-26	2020-06-09	2020-11-18		28.875	30.25	20.6667	28.8968
167	CML326	Maize inbred line from CIMMITY	TSPT	2020-03-22	2020-06-01	2020-11-14		24	47.75	46.25	38.558
168	CML328	Maize inbred line from CIMMITY	TSPT	2020-03-26	2020-06-01	2020-11-22		35.625	35	29.9167	34.1436
169	CT3141	Unavailable	PA	2020-03-22	2020-06-05	2020-11-14		38.375	38.625	45.9167	39.8012
170	CT5898	Unavailable	TSPT	2020-03-22	2020-06-05	2020-11-14		38.125	37.375	43.9167	38.9162
171	HA0213	(Qi319×Zheng58)×Zheng58	PA	2020-03-30	2020-06-05	2020-11-22		38.625	37.125	31	35.7134
172	WZ8108	(HuangC×lx9801)×Chang7-2	TSPT	2020-03-26	2020-06-05	2020-11-18		45.25	27.75	35	36.0294
173	MG42	BF×Mo17	BSSS	2020-03-26	2020-06-05	2020-11-14		29.875	37.125	43.0833	36.5562
174	HG6334	633×DBDan165	TSPT	2020-03-26	2020-06-09	2020-11-22		40.5	34.125	35.0833	36.4614
175	98-6	(219×Tang406)×423-6	BSSS	2020-03-26	2020-06-05	2020-11-14		36	24.625	48.9167	36.4193
176	Wu9086	Zheng58×X	TSPT	2020-03-26	2020-06-05	2020-11-22		36.25	36.375	38.4167	36.7985
177	CT3566	(CT03×PH6WC)×PH6WC	BSSS	2020-03-26	2020-06-01	2020-11-14		40.125	42.75	43.0833	40.5703
178	820F	Unavailable	X	2020-03-26	2020-06-05	2020-11-18		22.875	27.875	37.75	31.0988
179	9F592	Unavailable	BSSS	2020-03-26	2020-06-05	2020-11-14		29.375	31.5	43	34.9864
180	6F576	Unavailable	TSPT	2020-03-30	2020-06-05	2020-11-22		24.125	25	23.5833	27.1058
181	KW4M029	Unavailable	BSSS	2020-03-22	2020-06-05	2020-11-14		40	41.875	40.9167	39.7696
182	KW7M14	Unavailable	X	2020-03-26	2020-06-01	2020-11-18		35.125	23.875	40.25	33.817
183	D1153	Unavailable	TSPT	2020-03-26	2020-06-05	2020-11-22		36.25	25	30.3333	31.8784
184	D1160	Unavailable	PA	2020-03-26	2020-06-01	2020-11-18		38.375	49.375	49.4167	43.4044
185	HF12202	Unavailable	X	2020-03-26	2020-06-05	2020-11-18		26.625	26.375	21.6667	27.601
186	HM12111	Unavailable	BSSS	2020-03-26	2020-06-05	2020-11-18		37.625	31.875	38.1667	35.9452
187	PH09B	PHP38×PHHB9	BSSS	2020-03-26	2020-06-09	2020-11-18		38.375	25	32.8333	33.0479
188	LMZS	Recycled line from France hybrid	TSPT	2020-03-30	2020-06-09	2020-11-22		19	10.625	19.5	21.1426
189	HX3M	H991×PH6WC	PA	2020-03-22	2020-06-05	2020-11-14		36.125	43.375	50.0833	41.4869
190	T1040	T75×JH3372	BSSS	2020-03-26	2020-06-05	2020-11-22		43.25	40.625	26.8333	36.7143
191	CQ01	Recycled line from Chinese hybrid	PB	2020-03-26	2020-06-05	2020-11-18		32.5	28.125	29.0833	31.4043
192	PH4CN	PH89B×PHR03	BSSS	2020-03-26	2020-06-05	2020-11-18		38.375	33.375	46.5	38.6212
193	ZYF	Unavailable	TSPT	2020-03-26	2020-06-05	2020-11-18		38	48.5	32.4167	38.7898
194	T1045	A489×H2671	LAN	2020-03-26	2020-06-05	2020-11-18		25.25	37.875	38.25	34.3543
195	15T1	Unavailable	PA	2020-03-26	2020-06-05	2020-11-18		36	26.5	39.6667	34.5545
196	15T2	Unavailable	PA	2020-03-22	2020-06-05	2020-11-14		38.375	32.625	41.5833	37.1884
197	16F	Unavailable	PB	2020-03-26	2020-06-05	2020-11-14		33.5	38.625	48.9167	39.3271
198	XunM9	Recycled line from hybrid M119	TSPT	2020-03-22	2020-06-01	2020-11-14		37.75	44.25	46.9167	41.3183
199	KA105	Unavailable	BSSS	2020-03-26	2020-06-05	2020-11-18		34.375	45.625	41.5833	39.464
200	KB081	Unavailable	X	2020-03-26	2020-06-09	2020-11-18		26.875	28.125	31.6667	30.6352
201	PH5AD	PH41E×PH12C	X	2020-03-26	2020-06-05	2020-11-18		26.375	33.625	44.5833	35.1655
202	025M	Unavailable	BSSS	2020-03-22	2020-06-05	2020-11-14		41.75	36.125	45.25	39.8539
203	L91158	(HuangC×178)×HuangC	PB	2020-03-22	2020-06-01	2020-11-14		43.5	44.25	48.1667	43.0883
204	593	Recycled line from hybrid 78698	PB	2020-03-26	2020-06-09	2020-11-18		32.25	42.125	44.8333	38.8635
205	13HLD48	Unavailable	BSSS	2020-03-26	2020-06-05	2020-11-18		26.625	22.25	43.9167	32.1839
206	Y24-1S3	Unavailable	X	2020-03-26	2020-06-01	2020-11-14		36.375	41.5	43.1667	39.3271
207	SY35	Recycled line from Ameican hybrid	TSPT	2020-03-26	2020-06-05	2020-11-18		39.375	31.625	30.8333	34.4702
208	16HDBF	Unavailable	PA	2020-03-30	2020-06-05	2020-11-22		22.5	25.875	26.1667	27.5693
209	Q248	Unavailable	X	2020-03-26	2020-06-05	2020-11-18		22.375	18.25	22.1667	24.5983
210	Xun50X	Recycled line from Ameican hybrid	BSSS	2020-03-26	2020-06-09	2020-11-18		30.375	21	30.3333	29.3815
211	DFHF	Unavailable	PB	2020-03-26	2020-06-05	2020-11-14		30.625	39	43.8333	37.4096
212	QS1F	Unavailable	TSPT	2020-03-30	2020-06-01	2020-11-22		32.25	43.25	46.75	39.6326
213	YN218M	Unavailable	BSSS	2020-03-26	2020-06-01	2020-11-18		32.75	25	26	29.8977
214	369M	Unavailable	BSSS	2020-03-26	2020-06-05	2020-11-18		32.875	37.625	29.1667	33.9223
215	512	Unavailable	PA	2020-03-30	2020-06-05	2020-11-22		41.625	44	38.75	40.1699
216	LGK0985	Unavailable	PB	2020-03-26	2020-06-05	2020-11-18		37.125	36.625	47.5833	39.4008
217	S301M	Unavailable	PA	2020-03-26	2020-06-05	2020-11-18		35.125	42.375	40.6667	38.6001
218	PHRKB	PH8PG×PH4HD	X	2020-03-26	2020-06-01	2020-11-18		28.375	19.75	42.1667	31.5518
219	PH1DP2	PH5WA×PHPCP	BSSS	2020-03-22	2020-06-05	2020-11-14		36.375	35.25	42.5833	37.5992
220	W438	Maize inbred line from U.S.	LAN	2020-03-26	2020-06-01	2020-11-14		45.125	44.25	45.5	42.8249
221	5818	Zheng58×P138	PA	2020-03-26	2020-06-05	2020-11-22		35.875	38.375	44.75	38.8108
222	DH382	Recycled line from hybrid X1132	X	2020-03-22	2020-06-01	2020-11-18		40.375	41.125	48.4167	41.5712
223	DH351	DH1581×Ye107	PB	2020-03-26	2020-06-05	2020-11-18		38.875	27.125	37.25	34.8284
224	DH392	Recycled line from hybrid X1132	BSSS	2020-03-26	2020-06-05	2020-11-18		27.875	37.375	30.1667	32.8477
225	DH521	81162×Qi319	PB	2020-03-26	2020-06-09	2020-11-22		38	39.25	37.75	37.7994
226	JSPH730	PH4CV×JS06730	X	2020-03-26	2020-06-05	2020-11-18		30.875	26.75	32.5833	31.5307
227	KB403	Unavailable	X	2020-03-30	2020-06-09	2020-11-22		29.375	35	38.0833	34.6282
228	KA103	Unavailable	BSSS	2020-03-26	2020-06-05	2020-11-18		27.55	36.25	25.1667	31.2168
229	W74	Unavailable	X	2020-03-22	2020-06-01	2020-11-14		40.75	50.375	43.25	42.6985
230	W72	Unavailable	BSSS	2020-03-22	2020-06-05	2020-11-18		35.875	42	44.1667	39.5799
231	W75	Unavailable	X	2020-03-26	2020-06-01	2020-11-14		38.875	51.75	45.3333	43.0988
232	W77	Unavailable	BSSS	2020-03-26	2020-06-05	2020-11-18		33.375	36.5	35.5	35.3657
233	S9A4	Su951×A489	BSSS	2020-03-26	2020-06-05	2020-11-18		26.875	25.25	39.75	31.9522
234	CS01	Recycled line from Chinese hybrid	TSPT	2020-03-26	2020-06-01	2020-11-18		44.75	47.875	43.0833	43.0356
235	KW1A139	Unavailable	TSPT	2020-03-30	2020-06-09	2020-11-22		26.25	14.375	23.5833	24.9565
236	T1050	(B37×PHBD5)×(B14×PHWK9)	BSSS	2020-03-26	2020-06-05	2020-11-18		29.125	38	46.5833	37.4728
237	W2	Huangyesi × Dan598	PA	2020-03-26	2020-06-01	2020-11-18		40.75	38.5	45.5833	40.2858
238	SSZ	(S4×4S)×ZGF	PA	2020-03-26	2020-06-05	2020-11-18		25.625	30	27	29.6133
239	L813	593 × Chang7-2	PB	2020-03-26	2020-06-05	2020-11-18		36.25	43.5	30.8333	36.6826
240	A311	Mo17 × PH6WC	BSSS	2020-03-26	2020-06-01	2020-11-18		35.25	36.5	29.4167	34.3016
241	T1051	Oh43Syn.ERG11-1-DH2-12904-152-4-1-1-1-1	TSPT	2020-03-22	2020-06-01	2020-11-18		29.5	38.125	37	35.1761
242	BO9	Maize inbred line from U.S.	TSPT	2020-03-30	2020-06-05	2020-11-22		21.5	16.75	20.5833	23.5974
243	CR1HT	Maize inbred line from U.S.	PB	2020-03-30	2020-06-05	2020-11-22		30.5	40.375	39.25	36.5668
244	DJ7	Maize inbred line from U.S.	BSSS	2020-03-26	2020-06-05	2020-11-18		27.875	29.5	40.1667	33.385
245	F42	Maize inbred line from U.S.	BSSS	2020-03-26	2020-06-09	2020-11-22		25.75	25.75	29.4167	29.1813
246	FAPW	Maize inbred line from U.S.	TSPT	2020-03-26	2020-06-09	2020-11-22		25	20.5	23.3333	26.126
247	FR19	Maize inbred line from U.S.	BSSS	2020-03-26	2020-06-05	2020-11-22		18.625	19.25	18.75	23.039
248	T1052	PH Hybrids 3195×3199	X	2020-03-22	2020-06-05	2020-11-14		30.125	37.375	36.5	35.018
249	T1053	Lodent line×PH595	X	2020-03-26	2020-06-05	2020-11-14		21.25	31.375	30.8333	26.8696
250	YL2333	Unavailable	PB	2020-03-26	2020-06-05	2020-11-18		42.25	30	36.8333	36.3034
251	YL2338	Unavailable	TSPT	2020-03-22	2020-06-01	2020-11-14		48.125	44.75	43.25	43.141
a the inbred lines with low KMC
