# Supplementary material for: Multi-Locus Genome-Wide Association Study and Genomic Selection of Kernel Moisture Content at the Harvest Stage in Maize
Source: Front Plant Sci. 2021 Jul 9;12:697688. doi: 10.3389/fpls.2021.697688 (PMC8299107; doi:10.3389/fpls.2021.697688)
Supplement: Supplementary Table 2 — Analysis of variance for KMC across three environments. [file Table_2.XLSX]

## Sheet: Sheet1
Supplementary TABLE 2 | Analysis of variance for KMC across three environemts
Source of variation	Df	Variance
Genotype	250	30.20**
Environment	2	3.77**
Genotype × Environment	500	9.63**
Replication	3	1.06
Residual	750	38.41
Total	1505	83.07
**: Significant at P < 0.01 level
