# Supplementary material for: Multi-Locus Genome-Wide Association Study and Genomic Selection of Kernel Moisture Content at the Harvest Stage in Maize
Source: Front Plant Sci. 2021 Jul 9;12:697688. doi: 10.3389/fpls.2021.697688 (PMC8299107; doi:10.3389/fpls.2021.697688)
Supplement: Supplementary Table 3 — The significant QTNs for KMC identified by MLM and six ML-GWAS models in this study. [file Table_3.XLSX]

## Sheet: Sheet1
Supplementary Table 3 | The significant QTNs for KMC identified by MLM and six ML-GWAS models in this study
QTN	Marker	Chr.	Position	Environment	MLM		mrMLM				FASTmrMLM				FASTmrEMMA				pLARmEB				pKWmEB				ISIS EM-BLASSO
					-log10(P)	R2 (%)	QTN effect	LOD	R2 (%)		QTN effect	LOD	R2 (%)		QTN effect	LOD	R2 (%)		QTN effect	LOD	R2 (%)		QTN effect	LOD	R2 (%)		QTN effect	LOD	R2 (%)
qKMC1.1	AX-86324585	1	21772113	BLUP			-1.0499	3.1849	3.7164														1.561	5.1633	4.3885
qKMC1.2	AX-86239353	1	24417996	Sanya			1.3738	3.3952	2.0315
qKMC1.3	AX-86327115	1	35713118	Xinxiang											-3.5693	6.1595	4.1293
				BLUP							-0.9939	8.6104	4.1847
qKMC1.4	AX-86284737	1	38082648	Xinxiang	4.21	6.67	2.8855	7.2241	4.851		3.0933	6.7122	6.6416						2.4455	4.551	3.1437		2.3856	5.0552	7.3744		3.1776	9.0731	6.1755
				BLUP											2.8319	4.4486	4.4978		1.5598	7.9503	4.5152		1.5167	7.8146	6.5898		1.5722	8.9559	5.5452
qKMC1.5	AX-86259253	1	39246603	Nantong			1.6537	5.3918	4.9284		1.2465	4.6563	3.2558		2.9775	5.3714	4.6235		1.3408	5.1788	3.8087		1.7646	9.4093	7.6599		1.4522	3.499	4.0542
				BLUP			0.8939	4.7102	3.0223
qKMC1.6	AX-86323192	1	46182488	Sanya																							-1.6795	4.2112	2.6208
qKMC1.7	AX-86265004	1	86402303	Sanya																							1.0454	3.112	1.1854
qKMC1.8	AX-86307142	1	155200878	Sanya																			1.5474	3.4017	6.9679
				BLUP			1.1708	4.9609	4.1791
qKMC1.9	AX-116873818	1	209851704	Nantong																			1.1165	3.7154	6.0491
qKMC1.10	AX-86303291	1	213131062	Xinxiang															1.096	3.1767	1.06
qKMC1.11	AX-86307746	1	221085277	Sanya																							2.1098	5.8327	3.7139
qKMC1.12	AX-86286161	1	229829025	BLUP							1.5599	8.047	7.1954
qKMC1.13	AX-86307977	1	247336519	Xinxiang			3.2122	7.4888	5.2049		1.807	4.2397	1.9623
				BLUP			1.5211	4.7101	4.3948																		1.218	6.0268	3.0337
qKMC1.14	AX-86286404	1	258068692	Xinxiang																							1.2248	3.2562	1.7676
qKMC1.15	AX-116871978	1	260370919	BLUP																			-0.7621	3.6749	2.6268
qKMC1.16	AX-86160815	1	281229972	Sanya							1.4716	4.5179	2.9142
qKMC1.17	AX-86308291	1	285739538	Xinxiang											3.5409	3.9334	3.4807
qKMC1.18	AX-86266353	1	297863807	Xinxiang			1.9502	5.7928	4.0226		1.8818	5.1491	4.462						1.9248	6.0618	3.5356		1.6861	4.7876	7.1556
				BLUP			0.9098	4.6923	3.1311														0.893	4.6262	5.0542
qKMC1.19	AX-86328713	1	300815280	Xinxiang																							1.1841	3.3612	1.4948
qKMC1.20	AX-86286691	1	301381532	Nantong							1.3393	3.8012	3.6114						-0.6299	3.244	0.9871
qKMC2.1	AX-86286779	2	6820241	BLUP																			1.2332	4.9267	3.6925
qKMC2.2	AX-86286788	2	8221390	BLUP																			0.822	4.2773	6.2223
qKMC2.3	AX-86241874	2	15005821	BLUP			1.5017	9.1328	6.339														1.1725	7.1332	4.9572
qKMC2.4	AX-86304368	2	17991115	BLUP																							0.9083	3.3428	3.4284
qKMC2.5	AX-86262922	2	18024877	Sanya			2.8793	7.6947	10.7926																		2.8632	13.1823	11.9113
				BLUP											2.0128	4.4885	4.1582
qKMC2.6	AX-86299612	2	38351561	Nantong															-0.6299	3.244	0.9871
qKMC2.7	AX-86308800	2	49055684	Sanya			3.2082	5.2344	6.7559		1.6029	3.0506	1.832										1.8342	3.7648	4.6338
qKMC2.8	AX-86287143	2	53792141	Xinxiang											2.6244	3.1988	2.2955
qKMC2.9	AX-86287214	2	64013112	BLUP							1.8858	5.2467	3.8805
qKMC2.10	AX-86242296	2	65457747	BLUP			-1.2003	7.3109	5.7524		-0.5629	4.039	1.3483														-0.8396	5.8011	3.0305
qKMC2.11	AX-86266940	2	74155881	Sanya			-2.4307	5.6652	8.0735		-1.5273	6.3817	3.4626
qKMC2.12	AX-86287310	2	74391831	Sanya																			1.509	3.2507	5.3552
qKMC2.13	AX-86267080	2	105856258	Xinxiang			-2.541	8.9937	7.2223						-1.6776	7.1831	3.7506
qKMC2.14	AX-86309726	2	162193880	Nantong	3.72	5.74
				Sanya																			-1.6089	5.2849	4.2633
				BLUP			-1.1145	7.7285	3.8268		-1.2681	10.2698	5.2791
qKMC2.15	AX-116874459	2	178270600	Nantong			-1.6675	6.8621	5.8756						-2.647	5.8797	4.4752						-1.3254	6.9195	4.8861		-1.3309	7.423	3.9926
				Xinxiang											-3.186	5.7588	3.3936		-1.471	5.5511	2.1915		-1.428	5.274	3.878
				BLUP	4.03	6.33									-1.7879	5.1491	3.454		-1.0105	6.8905	3.6508		-1.0296	7.5704	6.2341		-0.7661	6.1077	2.5365
qKMC2.16	AX-86243414	2	203398715	BLUP											2.9704	9.0954	7.8739
qKMC2.17	AX-86243563	2	226012848	Sanya							1.9264	5.1458	2.833														2.0379	5.1306	3.2573
qKMC3.1	AX-86328317	3	830381	BLUP																			1.208	6.9883	3.8835
qKMC3.2	AX-91372305	3	2117114	Nantong											-4.1695	6.4808	5.2864		-1.5372	3.415	5.8132						-1.9875	8.0132	8.8185
qKMC3.3	AX-86264182	3	5148837	Xinxiang			2.4325	7.9515	6.5926		2.4011	7.8773	7.6526						1.8543	4.7039	3.4565		1.8085	4.6864	7.2777		1.7176	5.1233	3.4502
				BLUP																			1.1047	6.0457	9.7411
qKMC3.4	AX-86328301	3	7381344	Xinxiang																							-1.6471	4.902	3.1055
qKMC3.5	AX-86310379	3	8530622	Nantong																			0.7897	3.1383	2.6039
				BLUP			1.3953	6.1352	5.4024										0.9676	4.1051	2.3144						1.017	3.6636	3.0901
qKMC3.6	AX-86288487	3	10285744	Sanya																			1.355	3.5764	5.2788
				BLUP											1.5243	3.3315	2.4818
qKMC3.7	AX-86311306	3	126131139	Xinxiang			2.965	9.9118	9.8151		1.8436	4.1257	4.5209														2.038	7.1596	4.8679
				BLUP							1.1694	7.8225	5.8786
qKMC3.8	AX-86244709	3	128626658	BLUP																							0.6028	3.9605	1.5518
qKMC3.9	AX-86282170	3	135775983	Nantong			1.3359	3.7739	3.7822														1.2405	5.8377	2.7979
qKMC3.10	AX-86289336	3	136273247	Sanya																							-1.0956	3.3178	1.8138
qKMC3.11	AX-86263247	3	148702224	Xinxiang			-4.0377	10.5322	10.8783
qKMC3.12	AX-86257932	3	194048989	Xinxiang			2.8425	7.5417	7.2376
qKMC3.13	AX-86329085	3	198497762	Xinxiang															1.9303	4.6046	2.8356		2.0644	5.7273	5.0737
qKMC3.14	AX-86282909	3	220222109	Sanya															2.4224	5.9859	4.1402
qKMC3.15	AX-116872692	3	229667802	Xinxiang							-2.6668	3.9668	3.0726		-5.5459	4.3256	2.8819		-3.4288	5.9405	3.8466		-3.0557	4.7366	6.8921		-2.0697	4.6907	2.3286
				BLUP			-0.9039	4.3082	3.0905
qKMC4.1	AX-86330909	4	11098877	Nantong																			-0.9857	4.3316	4.0771
qKMC4.2	AX-86269876	4	32834343	Nantong																							1.334	4.0287	1.6061
qKMC4.3	AX-86290459	4	45041080	Sanya																							2.7154	6.537	4.7372
qKMC4.4	AX-86238893	4	151310241	Nantong																			-1.3823	5.5358	3.0816
qKMC4.5	AX-86238772	4	152676406	Nantong			-1.4144	3.5497	3.2445
qKMC4.6	AX-86258965	4	174720274	BLUP			1.2041	5.4443	5.6546		1.2016	9.4551	6.0004														0.627	3.4155	1.6508
qKMC4.7	AX-86291386	4	176598437	Nantong			1.5146	3.9334	4.2802		1.1022	4.3625	2.6354										1.3152	6.3997	3.7206
qKMC5.1	AX-86238725	5	5417707	Sanya							1.3527	3.1906	2.631
qKMC5.2	AX-86271389	5	11682722	Sanya											-3.9326	3.7389	3.8888
qKMC5.3	AX-91367995	5	16361022	Nantong																			0.9454	4.1828	3.9805
qKMC5.4	AX-86257855	5	43572312	BLUP																							-0.4932	3.2314	0.6674
qKMC5.5	AX-86278938	5	60300817	BLUP															0.8908	4.4022	2.8164
qKMC5.6	AX-86314969	5	61236323	Nantong	3.94	7.53	-5.3283	7.8394	26.9606		-3.7796	5.1412	15.7723						-3.3346	4.2434	12.4121		-4.8381	9.6034	23.2654		-4.496	7.5813	20.4766
qKMC5.7	AX-86305689	5	62917544	Xinxiang																							-2.6776	3.0459	1.6761
				BLUP			-2.3306	7.3769	4.3264		-2.7318	11.5492	6.3336														-2.1372	5.6891	3.9171
qKMC5.8	AX-86248760	5	97681168	Sanya																							-1.3904	3.8147	2.0195
qKMC5.9	AX-86272037	5	100952424	Nantong																			0.705	3.0907	1.9328
qKMC5.10	AX-116876163	5	162164032	Sanya							2.6362	3.8763	7.6808
qKMC5.11	AX-86327655	5	168255015	Nantong															0.8965	3.5838	1.9333
qKMC5.12	AX-86293177	5	170217464	BLUP																			1.9426	6.854	7.2461
qKMC5.13	AX-86272622	5	192889840	Nantong																							1.4162	5.7909	4.5573
qKMC5.14	AX-86281436	5	202752316	Xinxiang	4.66	7.53																					7.2105	7.9021	25.2922
qKMC5.15	AX-86282179	5	217125252	Nantong															0.7544	3.2319	1.2147
				BLUP			1.1181	5.809	3.2825		1.5219	10.1161	6.4804						1.1052	5.2915	2.8567						1.0673	5.8262	3.2204
qKMC5.16	AX-86302710	5	221505002	Sanya															1.3666	3.3954	1.6565		1.4494	3.823	4.9505		2.1885	8.8817	5.7754
				BLUP							0.7214	4.6024	2.2221														0.7727	4.96	2.5762
qKMC6.1	AX-86249771	6	7513833	Xinxiang											5.1383	5.719	5.0446		1.9666	3.5547	3.2372		2.3242	5.6459	4.9514
				Sanya							-1.6237	5.3316	3.8938
				BLUP															-0.674	3.1387	1.6311
qKMC6.2	AX-116872975	6	17133072	Sanya																							1.6133	3.616	2.3381
qKMC6.3	AX-86273331	6	83687118	Sanya			2.4867	6.3273	7.8887		1.8854	6.8596	4.9264
qKMC6.4	AX-86273582	6	117157450	Sanya							-2.0487	8.1292	6.2233		-2.5013	3.1143	2.3899		-1.1473	3.1179	1.4751
qKMC6.5	AX-86294370	6	122234821	Sanya																							-1.7818	3.4475	2.649
qKMC6.6	AX-86273909	6	161064433	Sanya							2.1986	3.5944	2.6672						2.0894	3.7654	1.8205
qKMC6.7	AX-86294630	6	163230474	Nantong			-1.3412	3.4128	3.2893						-3.8185	7.3447	7.9269		-1.6065	5.7152	5.5473						-1.7876	7.6741	6.233
qKMC6.8	AX-86330386	6	168198497	Xinxiang			1.9431	4.9266	3.7895
qKMC6.9	AX-86262613	6	170410971	Xinxiang			-1.5144	3.8444	2.5998		-1.2537	4.469	2.1228
qKMC7.1	AX-86317691	7	8478171	Nantong			1.6781	4.1958	3.5372						2.7355	3.1187	2.8465										1.3977	3.1603	2.6178
				BLUP															1.1059	4.1139	2.5994
qKMC7.2	AX-86295162	7	87817866	Nantong											2.686	3.2367	3.2306
qKMC7.3	AX-86318472	7	110657289	Nantong			1.497	4.8953	4.039		1.7412	6.4836	6.3526						1.4386	4.0812	4.3844
qKMC7.4	AX-86318776	7	144535569	Sanya	4.02	6.31
qKMC8.1	AX-86305701	8	109544372	Sanya															1.554	4.1962	2.2723
qKMC8.2	AX-86276034	8	147753653	Nantong																			1.7058	3.6372	3.0974
				Sanya																							2.0091	6.5746	4.4309
				BLUP			1.2845	6.9794	6.3447		0.9253	4.9573	3.5083														1.1312	9.1029	5.2983
qKMC8.3	AX-86297230	8	174417551	Sanya	3.86	5.97									-3.6088	3.8083	3.5041		-2.2346	5.9733	3.8868		-1.8725	5.0557	3.8551
				BLUP							-1.0387	3.4914	3.2318						-0.9888	4.5747	2.4482
qKMC9.1	AX-86254416	9	24088478	BLUP															-0.8896	5.4608	2.8526
qKMC9.2	AX-86276519	9	37396531	Sanya																							-0.9502	3.7354	1.2414
qKMC9.3	AX-86325325	9	120108301	Xinxiang			1.5623	3.1823	2.2452						3.2017	3.3457	2.7828
qKMC9.4	AX-86321562	9	123686159	BLUP			-1.0635	6.0495	2.9696		-0.4364	4.0334	0.8118
qKMC9.5	AX-86238678	9	155237751	Nantong																			-0.9309	3.6955	2.5067
				BLUP																			-0.8178	4.2156	2.6868
qKMC10.1	AX-86257470	10	10313586	Xinxiang			-1.6483	4.0699	3.0799		-2.0034	7.4206	5.4204		-4.2311	8.2961	6.0194		-2.2497	8.6249	5.1764		-2.3045	9.6034	9.8051		-2.0208	6.8723	4.8594
				BLUP			-1.0207	6.8096	4.2232		-0.6555	3.1936	1.8562						-0.8213	5.2729	2.4357		-0.9482	6.4851	4.1063		-0.7298	6.0662	2.3248
qKMC10.2	AX-86256844	10	130019023	Sanya											2.5658	3.1125	2.4191
qKMC10.3	AX-86323119	10	146130212	BLUP											2.6539	5.7965	5.5941
Genomic location of the loci in B73 RefGen v2
