# Supplementary material for: Multi-Locus Genome-Wide Association Study and Genomic Selection of Kernel Moisture Content at the Harvest Stage in Maize
Source: Front Plant Sci. 2021 Jul 9;12:697688. doi: 10.3389/fpls.2021.697688 (PMC8299107; doi:10.3389/fpls.2021.697688)
Supplement: Supplementary Table 4 — Candidate genes around the 11 stable QTNs for KMC and their FPKM expression data in the whole kernle of B73 at different days after pollination (DAP). [file Table_4.XLSX]

## Sheet: Sheet1
Supplementary TABLE 4 | Candidate genes around the 11 stable QTNs for KMC and their FPKM expression data in the whole kernle of B73 at different days after pollination (DAP)
QTN	Gene ID	Gene position (bp)	Gene annotation	2 DAP	4 DAP	6 DAP	8 DAP	10 DAP	12 DAP	14 DAP	18 DAP	20 DAP	22 DAP	24 DAP
qKMC1.4	Zm00001d028519	chr1: 38027330..38032536	cell division control 2	0	0	0	0	0	0	0	0	0	0	0
	Zm00001d028522	chr1: 38045919..38047692	late embryogenesis abundant (LEA) hydroxyproline-rich glycoprotein family	6.1	5.3	4.1	4	3.8	1.8	1.3	1.6	0.9	1.1	1.5
	Zm00001d028524	chr1: 38080422..38081126	integrase-type DNA-binding superfamily protein	0.1	0	0	0	0	0	0	0.6	0	0.1	0.3
qKMC1.5	Zm00001d028560	chr1: 39154936..39163793	leucine-rich repeat protein kinase family protein	47.5	51.6	51.1	55.4	51.7	39	35.8	41.9	42.1	36.7	36.2
	Zm00001d028561	chr1: 39214417..39214896	HSP20-like chaperones superfamily protein	0.1	0.1	5.3	0	0	0.1	2.2	0.7	1.7	3.5	3.6
	Zm00001d028562	chr1: 39215626..39217472	high cyclic electron flow 1	2.2	2.7	0.9	1.1	0.7	0.6	0.6	0.2	0.2	0.1	0.3
	Zm00001d028564	chr1: 39219196..39219834	unkown function	0	0	0	0	0	0	0	0	0	0	0
	Zm00001d028565	chr1: 39236494..39239663	protein of unknown function (DUF620)	0.5	0.8	0.5	1.5	2.2	0.7	1	1.4	1.1	1.1	1.4
	Zm00001d028566	chr1: 39242181..39247183	protein of unknown function (DUF3527)	12.8	13.8	13	9.7	9	14.3	11.3	13.5	11.1	12	11
qKMC1.18	Zm00001d034610	chr1: 297799649..297803579	P-loop containing nucleoside triphosphate hydrolases superfamily protein	12.6	13.7	10.1	10.7	10	13.9	13.9	12.5	11.1	11.6	11.9
	Zm00001d034611	chr1: 297848873..297849262	unkown function	0	0	0	0	0	0	0	0	0	0	0
	Zm00001d034613	chr1: 297851788..297852537	unkown function	0.4	0.2	0.1	0.1	0.2	0.3	0.1	0	0	0.1	0
	Zm00001d034615	chr1: 297858673..297859475	protein of unknown function (DUF567)	0.4	0.2	0.3	0.1	0.5	0.3	0.3	0.1	0.1	0.1	0.1
	Zm00001d034616	chr1: 297863276..297876107	SCAR homolog 2	10.6	10	10.8	8.4	6.7	6.5	3.3	3.1	2.6	4.1	3.5
	Zm00001d034617	chr1: 297877086..297882893	histidine acid phosphatase family protein	15.5	17.7	13.6	16.5	16.6	16.1	20.7	14.3	10.5	9.7	10.9
qKMC2.15	Zm00001d005546	chr2: 178195810..178206466	ADP glucose pyrophosphorylase 1	82	86.2	79	81.4	74.8	68.7	82	78.7	71.6	71.4	63.5
	Zm00001d005547	chr2: 178261462..178270758	homeodomain-like superfamily protein	8.8	8.2	11	8.6	7.9	6.2	3.8	2.2	2.2	2.3	2.5
	Zm00001d005550	chr2: 178272006..178275113	phosphatidylinositol N-acetylglucosaminyltransferase	4.7	4.6	3.4	3.3	3.4	3.1	1.7	1.8	1.8	1.5	1.3
	Zm00001d005554	chr2: 178299985..178303122	Ca2+ activated outward rectifying K+ channel 6	0.6	0.6	1	1	1	0.7	0.8	0.6	0.5	0.5	0.4
qKMC3.3	Zm00001d039469	chr3: 5145889..5150710	regulatory protein (NPR1)	1.3	0.8	0.5	0.4	0.3	0.3	0.2	0.1	0.1	0.1	0.1
	Zm00001d039470	chr3: 5152055..5153022	unkown function	0	0	0	0	0	0	0	0	0	0	0
	Zm00001d039471	chr3: 5157787..5160649	IQ-domain 6	9.3	5.4	2.4	1.7	2.1	2.9	2.6	1.9	1.8	1.8	1.9
qKMC3.15	Zm00001d044488	chr3: 229572437..229578470	unkown function	10.8	10.2	7.9	9.5	11.6	18.2	23.7	16.5	11.1	10.7	9.4
	Zm00001d044489	chr3: 229578773..229579468	tetratricopeptide repeat (TPR)-like superfamily protein	0.3	0.1	0	0	0.1	0	0.1	0.2	0.1	0	0
	Zm00001d044490	chr3: 229584377..229586793	tetratricopeptide repeat (TPR)-like superfamily protein	8.7	6.8	5.6	6.8	9.7	12.7	11	10.3	5.5	5.7	5.5
	Zm00001d044495	chr3: 229664664..229670336	senescence enhanced2b	10.4	12.1	24.3	25.6	41.2	55.9	43.6	40.2	24.4	24.5	22.7
	Zm00001d044496	chr3: 229673722..229695544	pentatricopeptide repeat (PPR) superfamily protein	3.1	3.5	2.8	2.7	2.1	2.2	2	2.1	1.7	1.7	1.5
	Zm00001d044497	chr3: 229714310..229719339	Thioredoxin family Trp26	36.2	38.6	51.5	37.1	32.8	32.5	39.4	22.5	19.6	14.3	15.1
	Zm00001d044498	chr3: 229727212..229748594	insulinase (Peptidase family M16) protein	10.6	10.7	8.9	10.3	10.8	12.7	16	13.2	11.7	15.2	16.6
qKMC5.6	Zm00001d014742	chr5: 61158657..61162310	F-box domain protein	28.2	28.5	26.3	29	30.3	32.6	39.7	27.6	22.8	22	21.1
	Zm00001d014743	chr5: 61238778..61239023	unkown function	0	0	0	0.3	1.3	0	0	0	0	0	0
	Zm00001d014744	chr5: 61241812..61243221	Uncharacterised protein family (UPF0114)	0.7	0.6	0.7	1	1.2	0.3	0.8	0.1	0	0.1	0
	Zm00001d014745	chr5: 61244181..61244891	unkown function	0.3	0.2	0.1	0	0	0	0	0	0	0	0
	Zm00001d014748	chr5: 61273486..61274832	HXXXD-type acyl-transferase family protein	0	0	0	0.1	0.6	0.4	0.2	0.6	0	0.1	0.1
	Zm00001d014749	chr5: 61285308..61288275	60S Ribosomal protein	31.6	26.8	22.4	28.9	40.9	52	52.5	36.5	34.3	22.5	24.7
qKMC5.15	Zm00001d018228	chr5: 217023991..217036516	hAT family dimerisation domain	0	0.1	0	0	0	0	0	0	0	0	0
	Zm00001d018229	chr5: 217043870..217045452	Adenine nucleotide alpha hydrolases-like superfamily protein	14	29.1	77.8	44.9	29.2	24.9	13.7	7.3	6.3	6.5	2.9
	Zm00001d018230	chr5: 217045728..217048897	Bifunctional D-cysteine desulfhydrase	12.9	13.9	15.5	17.7	21.3	21	21.1	15.8	12.2	10.7	9.4
	Zm00001d018233	chr5: 217111113..217125566	cyclic nucleotide-binding transporter 1	11.4	10.5	10.3	8.2	7.3	8.7	11.3	9.8	12.3	11.4	14.1
	Zm00001d018234	chr5: 217126343..217126909	Protein of unknown function (DUF3464)	0.2	0	0	0	0	0	0.1	0	0	0	0
	Zm00001d018235	chr5: 217143410..217145496	unkown function	0.4	0.3	0.3	0.2	0.3	0.2	0	0.2	0.1	0.2	0.2
	Zm00001d018237	chr5: 217163364..217166169	Plant protein of unknown function (DUF828)	0	0	0	0	0	0	0	0	0	0	0
	Zm00001d018238	chr5: 217193701..217195534	WCRKC thioredoxin 1	1.2	1.1	0.3	0.6	0.6	0.5	1.1	1	1.3	1.7	1.3
qKMC6.7	Zm00001d038712	chr6: 163221630..163222424	unkown function	0	0	0	0.2	0.6	0.4	0.7	0.6	0.6	0.4	0.2
	Zm00001d038714	chr6: 163229334..163230281	ovate family protein 2	0	0	0	0	0	0	0	0	0	0.1	0
	Zm00001d038717	chr6: 163280343..163281305	LOB domain-containing protein 41	1.9	0.3	1.8	0.9	3.2	4.5	2.8	7.9	1.5	2	1.8
	Zm00001d038718	chr6: 163324435..163325813	hemoglobin 1	0.1	0.1	0.1	0.1	0.1	0	0.3	1	1.8	2.9	2.7
qKMC8.3	Zm00001d012428	chr8: 174326446..174330359	Protein of unkown function	40	46.3	73.2	64.7	60.7	36.7	26.9	18	16.6	15.5	13.7
	Zm00001d012430	chr8: 174360496..174361131	C2H2-type zinc finger family protein	0	0	0	0	0	0	0	0	0	0	0
	Zm00001d012431	chr8: 174365113..174365749	Plant protein 1589 of unknown function	1.9	0.9	4.4	1.4	0.4	0.1	0	0	0	0	0
	Zm00001d012432	chr8: 174375639..174376277	Disease resistance-responsive (dirigent-like protein) family protein	0.2	0.2	0.1	0.1	0.1	0.2	0	0	0	0	0
	Zm00001d012433	chr8: 174376458..174380066	UDP-glucuronic acid decarboxylase 1	6.9	7.5	9.6	10.5	10.3	6.7	6.8	8.5	7.9	7	7.9
	Zm00001d012434	chr8: 174399783..174400309	alpha/beta-Hydrolases superfamily protein	0	0	0	0	0	0	0	0	0	0	0
	Zm00001d012435	chr8: 174416984..174418177	Proterin of unkown function	0.2	0.1	0.1	0.1	0.1	0	0	0	0	0	0
	Zm00001d012437	chr8: 174468924..174470270	Lung seven transmembrane receptor family protein	16.3	16.9	22.4	29.4	36.9	27.1	29.7	20.2	12.7	11.8	8.5
	Zm00001d012438	chr8: 174478989..174481220	ABC-2 type transporter family protein	0	0	0	0	0	0	0	0	0	0	0
	Zm00001d012439	chr8: 174489288..174489599	Histone H4	110.7	60.3	68.3	34.1	51.3	65.6	49.8	49.6	26.2	31	33.5
qKMC10.1	Zm00001d023559	chr10: 10215795..10217698	fructose-bisphosphate aldolase 2	5.7	3.8	1.6	0.8	1.3	1.2	2.4	0.4	0	0	0
	Zm00001d023560	chr10: 10218734..10222557	calcium-dependent protein kinase 4	8.5	8.7	4.6	5.5	4.4	1.8	1.3	0.8	0.7	0.9	0.8
	Zm00001d023562	chr10: 10266212..10266655	Disease resistance-responsive (dirigent-like protein) family protein	0	0	0	0	0	0	0	0	0	0	0
	Zm00001d023563	chr10: 10266970..10269800	wall associated kinase 3	0	0	0	0	0	0	0	0	0	0	0
	Zm00001d023564	chr10: 10303268..10309476	Polynucleotide adenylyltransferase family protein	7.9	6.7	7.1	5.6	5.6	8	6.5	5.9	6.6	6.3	6
	Zm00001d023565	chr10: 10313565..10314782	TCP family transcription factor	2	0.8	0.3	0	0.6	0.2	0	0.5	0.2	0.3	0.4
