# Supplementary material for: Multi-Locus Genome-Wide Association Study and Genomic Selection of Kernel Moisture Content at the Harvest Stage in Maize
Source: Front Plant Sci. 2021 Jul 9;12:697688. doi: 10.3389/fpls.2021.697688 (PMC8299107; doi:10.3389/fpls.2021.697688)
Supplement: Supplementary Table 5 — The distribution of favorable alleles for 98 QTNs in 251 maize inbred lines. [file Table_5.XLSX]

## Sheet: Sheet1
Supplementary Table 5 | The distribution of favorable alleles for 98 QTNs in 251 maize inbred lines
ID.	Inbred line	qKMC1.1	qKMC1.2	qKMC1.3	qKMC1.4	qKMC1.5	qKMC1.6	qKMC1.7	qKMC1.8	qKMC1.9	qKMC1.10	qKMC1.11	qKMC1.12	qKMC1.13	qKMC1.14	qKMC1.15	qKMC1.16	qKMC1.17	qKMC1.18	qKMC1.19	qKMC1.20	qKMC2.1	qKMC2.2	qKMC2.3	qKMC2.4	qKMC2.5	qKMC2.6	qKMC2.7	qKMC2.8	qKMC2.9	qKMC2.10	qKMC2.11	qKMC2.12	qKMC2.13	qKMC2.14	qKMC2.15	qKMC2.16	qKMC2.17	qKMC3.1	qKMC3.2	qKMC3.3	qKMC3.4	qKMC3.5	qKMC3.6	qKMC3.7	qKMC3.8	qKMC3.9	qKMC3.10	qKMC3.11
		T/C a	A/G	A/C	T/G	A/G	T/C	A/G	T/G	A/G	A/G	T/C	T/G	T/C	T/C	T/C	T/C	T/C	A/G	A/C	T/C	A/G	T/C	A/G	A/C	A/G	A/C	T/C	T/C	T/G	A/G	A/G	T/C	A/C	T/C	A/G	A/C	A/G	A/G	A/C	A/G	A/G	A/G	A/C	T/C	A/G	T/C	T/C	A/G
1	T437	+ b	-	+	-	-	+	-	-	-	-	-	-	-	-	+	-	-	-	-	-	-	-	-	-	-	-	-	-	-	+	-	-	-	+	+	-	-	-	+	-	+	-	-	-	-	-	+	+
2	T458	- c	-	+	-	-	+	-	-	-	+	-	-	-	-	-	-	-	+	+	-	-	+	-	-	-	-	-	-	-	+	-	-	-	-	-	+	-	-	+	-	-	-	-	+	+	+	-	+
3	T75	+	+	+	+	+	+	-	-	-	+	-	-	-	-	-	-	-	-	+	+	-	+	-	-	-	-	-	-	-	+	-	-	-	+	+	-	-	-	+	-	+	-	-	-	+	-	-	+
4	4S	+	-	-	-	-	+	-	+	-	+	-	+	-	-	+	-	-	+	+	-	-	+	+	+	+	+	-	+	-	-	-	-	-	-	-	+	-	+	+	-	+	+	+	-	+	-	+	+
5	T877	+	+	+	+	-	+	-	-	-	-	-	-	-	-	+	-	-	+	+	+	-	+	-	-	-	+	+	+	-	+	-	-	+	+	-	+	-	-	+	-	+	-	+	-	-	-	+	+
6	Su951	+	-	-	-	-	-	-	-	-	-	-	+	-	-	-	-	-	-	-	-	-	+	-	+	+	+	-	-	-	-	+	-	-	+	+	-	-	-	-	-	-	-	-	-	-	-	-	+
7	Chang7-2	-	+	+	-	-	+	-	-	-	-	-	-	-	+	+	+	-	+	-	-	-	-	-	-	-	+	-	-	-	-	-	+	+	+	-	+	-	+	+	-	+	+	-	+	+	-	+	+
8	Nongda1145	+	+	-	-	-	+	+	-	-	-	-	-	-	-	+	-	+	+	+	+	-	-	-	-	-	+	+	+	-	+	+	-	+	+	-	+	-	-	+	-	+	-	-	-	-	-	+	+
9	Qi319	-	+	-	-	-	+	+	-	-	+	-	-	-	-	+	-	+	+	+	+	-	-	-	-	-	+	-	-	-	+	-	-	-	+	+	+	-	-	+	-	+	-	+	-	-	-	-	+
10	T249	+	+	-	-	-	+	-	-	-	-	-	-	-	+	+	-	+	+	+	+	-	+	-	-	-	-	-	-	-	+	-	-	-	+	-	+	-	-	+	-	+	-	-	+	+	+	-	+
11	Dan598	-	-	+	-	-	+	-	-	-	-	-	-	-	-	+	-	-	+	-	-	-	-	-	-	+	+	-	+	-	-	-	+	+	+	-	+	-	-	+	-	+	-	-	-	-	-	+	+
12	HL40	+	+	-	-	+	+	-	-	-	-	-	-	-	-	-	-	-	+	-	+	+	-	-	+	+	-	-	+	-	-	+	-	-	+	-	+	-	-	-	-	+	+	+	+	-	-	+	-
13	Sheng137	-	-	-	-	-	+	-	-	-	-	-	-	-	-	+	-	-	+	+	+	-	-	-	-	-	-	-	-	-	+	-	-	-	+	+	+	-	-	+	-	+	-	-	-	-	-	+	+
14	4AYC	-	-	-	-	-	+	-	-	-	-	-	+	-	-	+	-	-	-	-	-	-	+	-	-	-	-	+	-	-	-	+	-	-	+	-	-	-	+	+	-	+	+	+	-	-	-	-	+
15	S651	-	-	-	-	-	+	-	+	-	+	-	-	-	-	-	+	-	-	-	-	-	-	-	-	-	+	-	-	-	+	-	+	+	+	-	+	-	+	-	+	+	-	-	-	+	-	+	+
16	Wu314	+	-	-	-	+	+	-	+	-	+	-	-	-	-	-	+	-	-	-	-	+	+	-	+	+	+	-	+	-	-	-	+	+	+	-	+	-	+	+	+	+	-	-	+	+	+	-	+
17	T812	+	-	+	-	-	+	-	-	-	+	-	+	-	+	+	+	-	+	-	+	-	+	-	-	-	-	-	-	-	+	-	-	-	+	+	+	-	-	-	-	-	-	-	+	+	+	-	+
18	F2	+	-	+	-	-	+	-	-	-	+	+	-	-	+	+	-	-	-	-	-	-	-	-	+	+	-	-	+	-	-	+	-	-	+	+	-	-	-	-	+	+	+	+	-	-	-	-	+
19	Xin19M	+	-	+	-	-	+	-	-	-	+	-	-	-	+	+	-	-	-	-	-	-	+	-	-	-	-	-	-	-	+	-	-	-	-	-	+	-	-	-	-	-	-	-	-	-	-	-	+
20	Zheng58	+	-	+	-	-	+	-	-	-	-	+	-	-	+	+	-	-	-	-	+	-	-	-	-	-	-	-	-	-	+	-	-	-	+	+	-	+	-	-	+	+	+	+	-	-	+	-	+
21	H991	-	-	-	-	+	+	-	-	-	+	-	-	-	-	-	+	-	-	-	-	-	-	-	-	-	-	-	-	-	+	+	-	-	+	+	-	-	-	-	+	-	-	-	-	-	-	-	+
22	N18	+	-	-	-	-	-	-	-	-	-	-	-	-	-	-	-	-	+	-	+	+	-	+	+	+	-	-	+	-	-	+	-	-	+	+	+	-	-	+	-	+	-	-	-	-	+	-	+
23	N3	-	+	-	-	-	+	-	-	-	-	-	-	-	-	-	+	-	+	-	-	-	-	+	-	-	-	+	-	-	-	-	-	-	+	+	+	-	-	-	-	+	-	-	+	+	+	-	+
24	N21	+	-	-	-	-	+	-	-	-	-	-	-	-	-	+	-	+	+	-	+	+	-	-	-	-	-	-	+	-	-	+	-	-	+	+	+	+	-	+	-	+	-	-	+	+	+	+	+
25	Dan340	+	-	+	-	-	-	-	-	-	-	+	-	-	-	-	-	-	-	-	+	-	-	-	+	+	-	-	+	-	-	+	-	-	+	-	+	-	-	-	+	+	+	+	-	-	+	-	+
26	K22	-	-	+	-	-	+	-	-	-	+	-	-	-	-	-	-	-	-	-	-	-	+	-	-	-	+	-	-	-	+	+	-	+	-	-	-	-	-	-	-	-	-	-	-	-	-	+	+
27	T803	-	-	+	-	-	+	-	-	-	+	-	-	+	-	-	-	-	-	-	-	-	+	-	-	-	-	-	-	-	+	-	-	-	+	+	+	-	-	-	-	-	-	-	-	-	-	-	+
28	C8605	-	-	+	-	-	+	-	+	-	+	-	+	-	+	+	-	-	+	-	+	-	-	-	-	-	-	-	-	-	+	-	-	-	+	+	+	-	-	+	-	-	-	-	-	-	+	-	+
29	Ye478	+	-	+	-	-	+	-	-	-	+	-	-	-	+	+	-	-	-	-	-	-	+	-	-	-	-	-	-	-	+	-	-	-	+	+	-	-	-	-	-	-	-	-	-	-	-	-	+
30	HuangC	-	-	-	-	+	+	-	-	-	-	-	-	-	-	+	-	-	-	-	-	-	+	-	-	-	-	-	+	-	-	+	-	-	+	-	-	-	-	+	-	-	-	-	-	-	-	-	+
31	Tie7922	-	-	+	-	-	+	-	+	-	-	-	+	-	+	+	+	-	-	-	+	-	+	-	-	-	-	-	-	-	+	-	-	-	+	+	+	-	-	-	+	-	-	+	+	+	+	-	+
32	DH02	+	-	+	-	-	+	-	-	-	+	+	-	-	-	+	-	-	-	-	-	-	+	-	-	-	+	-	+	-	+	-	-	-	+	+	-	-	-	+	-	+	-	+	-	-	-	+	+
33	Mo17	-	-	-	-	-	+	-	+	-	+	-	-	-	+	+	-	+	-	-	+	-	-	+	-	-	-	-	+	-	-	+	-	-	+	+	+	+	+	+	+	+	-	-	+	-	-	+	+
34	Zi330	+	+	+	-	-	+	-	-	-	+	+	-	-	-	-	-	-	+	-	-	-	-	-	-	+	-	-	+	-	+	+	-	-	-	-	+	+	+	+	+	+	-	+	-	-	+	-	+
35	DH65232	-	-	+	-	+	+	-	-	-	-	-	-	-	-	-	-	-	+	-	+	-	+	-	-	+	+	-	+	-	-	+	-	-	+	+	-	-	-	+	-	+	+	+	-	-	-	-	+
36	8723	+	-	-	-	-	+	-	-	-	+	-	-	-	-	+	+	-	+	-	+	-	+	-	-	-	-	-	-	-	+	-	-	-	+	+	+	-	-	-	+	-	-	-	+	+	+	-	+
37	Xun92-6	-	+	+	-	-	+	-	-	-	-	-	-	-	+	+	-	-	+	-	-	-	-	-	-	-	+	-	-	-	-	-	+	+	+	-	+	-	+	+	-	+	+	-	+	+	-	+	+
38	lx9801	+	-	+	-	-	+	-	+	-	-	+	-	-	-	-	+	-	-	-	-	+	+	-	+	+	+	-	+	-	-	-	+	+	+	-	+	-	+	+	-	+	-	-	+	+	-	+	+
39	Y85	-	+	-	-	-	+	-	-	-	-	-	+	-	-	-	+	-	+	+	-	+	-	+	-	-	-	-	+	-	+	-	+	+	+	-	+	-	-	+	-	-	-	-	+	+	+	-	+
40	CCM	+	-	+	-	-	-	-	-	-	-	-	-	-	-	-	-	-	-	-	+	-	-	-	+	+	-	-	+	-	-	+	-	+	+	-	+	-	-	-	-	+	-	-	-	-	+	-	+
41	Zong3	+	+	-	-	+	-	-	-	-	-	-	-	+	-	-	-	-	+	-	+	+	+	-	-	-	+	+	-	-	+	-	+	-	-	-	+	+	+	+	-	+	+	-	-	+	-	+	+
42	Zong31	+	-	-	-	+	+	-	-	-	-	-	-	-	-	-	-	-	+	-	-	-	+	-	-	-	+	+	-	-	+	-	+	+	+	-	+	+	+	+	-	+	-	-	-	+	-	+	+
43	Xun248	-	-	+	-	-	+	-	-	-	+	-	-	-	-	-	-	-	-	-	-	-	+	-	-	-	-	-	-	-	+	-	-	-	+	+	-	-	-	-	-	-	-	-	-	-	-	-	+
44	Zhong128	+	+	+	-	-	+	-	+	-	-	-	-	-	+	+	-	-	+	-	-	-	+	-	+	+	+	-	+	-	+	-	-	-	-	-	+	-	-	+	-	+	-	-	-	+	-	+	+
45	P138	-	-	+	+	+	+	+	-	-	+	-	-	-	-	+	-	-	+	+	+	-	-	-	-	-	-	-	-	-	+	-	-	-	+	+	+	-	-	+	-	+	-	-	-	-	-	+	+
46	Q1261	+	-	+	-	-	+	-	+	-	-	-	-	-	-	-	-	-	-	-	+	+	+	-	-	-	+	-	-	-	+	+	-	+	-	-	+	-	-	+	-	-	-	-	-	-	-	-	+
47	K12	+	-	+	+	+	+	-	+	-	-	-	-	-	+	+	+	-	-	-	-	+	+	-	-	+	+	-	+	-	+	-	+	+	+	-	+	-	+	+	+	+	+	+	+	+	+	-	+
48	ZGF	+	+	-	-	-	+	-	-	-	-	+	+	+	+	+	+	-	-	-	+	-	-	-	-	-	+	+	+	-	-	+	-	-	+	+	+	-	-	-	-	+	-	-	-	-	-	-	+
49	Zheng37	+	+	-	-	+	+	-	-	-	-	-	-	-	-	-	-	-	+	-	+	-	-	-	-	-	-	-	+	-	-	+	-	-	+	-	+	-	-	-	-	+	+	+	+	-	-	+	-
50	Huangzaosi	+	-	+	-	-	+	-	+	-	+	-	-	-	-	-	+	-	+	-	-	+	+	-	+	+	+	-	+	-	-	-	+	+	+	-	+	-	+	+	-	+	-	-	+	+	+	-	+
51	Luyuan92	+	+	-	-	-	+	-	-	-	+	-	-	-	-	-	+	-	-	-	+	+	-	-	-	-	+	-	-	-	+	-	+	+	+	-	+	-	+	-	+	+	-	-	-	+	-	+	+
52	107	+	+	+	+	+	+	-	+	-	-	-	-	+	-	-	-	-	-	-	+	+	-	-	-	-	-	-	-	-	-	-	-	-	+	-	+	-	-	-	-	-	-	-	+	-	-	+	-
53	DH4866	-	-	-	-	+	+	-	-	-	-	-	-	-	-	-	-	-	+	-	+	-	+	-	-	-	+	-	+	-	-	+	-	-	+	-	-	-	-	-	-	+	-	-	-	-	-	+	+
54	JH78-2	-	-	-	-	+	+	-	-	-	-	-	-	-	+	-	+	-	-	-	-	-	+	+	-	-	-	-	+	-	-	-	-	-	+	-	-	-	-	-	-	-	-	-	-	-	-	-	+
55	JH3372	-	-	-	-	-	+	-	-	-	-	-	-	-	-	+	-	-	+	+	+	-	-	-	-	-	+	+	-	-	+	-	-	-	+	+	+	-	-	+	-	+	-	-	-	+	-	-	+
56	Zheng39	+	+	-	-	-	+	+	-	-	+	-	-	-	-	+	-	-	+	+	+	-	+	-	-	-	-	-	-	-	+	-	-	-	+	+	+	-	-	+	-	+	-	-	-	-	-	+	+
57	J2	+	+	-	-	-	+	-	-	-	-	-	+	+	-	-	-	-	-	-	-	-	+	-	-	-	-	-	-	-	+	+	-	+	-	-	+	+	-	-	-	+	-	-	-	-	-	+	+
58	66	-	-	+	-	-	+	-	-	-	-	-	-	-	-	+	-	-	+	+	+	-	+	-	-	-	-	-	-	-	+	-	-	-	+	+	+	-	-	-	-	+	-	-	-	-	-	+	+
59	568G	+	-	+	-	-	+	-	-	-	-	-	+	-	+	+	-	+	+	+	+	-	+	-	-	-	-	-	-	-	+	-	-	-	+	-	+	-	-	-	-	-	-	-	-	-	-	+	+
60	L162	+	-	+	-	+	+	-	+	-	-	-	-	-	+	+	-	-	+	-	-	-	+	-	-	+	+	-	-	-	-	+	-	+	-	-	-	-	-	+	+	-	-	-	-	+	-	+	+
61	H0424	+	+	-	-	-	+	+	+	-	+	-	+	+	-	+	-	-	+	+	+	-	+	-	-	-	-	-	-	-	+	+	-	+	-	-	+	+	-	-	-	+	-	-	-	-	-	+	+
62	T1003	+	+	+	-	-	+	-	-	-	-	-	+	-	-	+	-	-	+	+	-	-	+	+	+	+	+	+	+	-	-	+	-	-	+	+	+	-	+	+	-	+	+	+	-	+	-	+	+
63	T1005	-	-	+	+	+	+	-	-	-	-	-	-	-	-	+	-	-	+	+	+	-	+	-	-	-	+	+	+	-	+	+	-	+	+	-	+	-	-	+	-	-	-	-	-	-	-	-	+
64	T1014	+	+	+	-	-	+	-	-	-	+	-	-	-	-	+	-	-	+	-	+	-	+	-	-	-	-	-	+	-	-	+	-	+	+	-	+	-	-	+	-	+	-	+	+	-	-	+	+
65	YL1F	+	-	-	-	-	+	-	-	-	-	-	-	+	-	+	+	+	+	+	+	+	+	-	-	-	+	-	+	+	+	-	+	-	+	+	+	-	+	+	+	+	+	+	-	+	-	-	+
66	A2M	+	-	+	-	-	+	-	-	-	-	+	-	-	-	-	-	-	-	-	+	-	-	-	-	-	-	-	-	-	+	-	-	-	+	+	-	+	-	-	+	+	+	+	-	-	+	-	+
67	5812	+	-	+	-	-	+	+	-	-	-	+	-	-	-	-	+	-	+	-	+	+	+	-	+	+	-	-	-	-	-	-	+	+	+	-	+	-	-	-	+	+	+	+	+	+	+	-	+
68	C42M	+	-	+	-	-	+	-	-	-	+	-	-	-	+	-	+	-	+	-	-	-	+	-	+	+	-	-	+	-	+	+	-	-	+	-	+	-	+	+	+	+	-	-	+	+	+	-	+
69	D805	+	-	+	-	-	-	+	+	-	+	-	-	-	+	-	-	-	+	+	+	-	+	-	-	-	+	-	+	-	+	+	-	-	-	-	+	-	+	-	-	+	-	-	-	-	+	-	+
70	Ji35	+	+	-	-	-	+	-	-	-	+	+	-	-	-	-	+	-	+	-	-	+	+	-	+	+	+	-	+	-	-	-	+	+	+	-	+	-	+	+	-	+	-	+	+	+	+	+	-
71	Ji53	+	+	+	-	+	+	-	-	-	-	-	-	-	+	+	+	+	+	+	+	-	-	-	-	-	-	-	-	-	+	-	-	-	+	-	+	-	-	+	-	+	-	-	-	-	-	-	+
72	R1	+	+	-	-	-	+	+	-	-	-	-	-	-	+	+	-	-	+	-	-	-	-	-	-	-	-	-	+	-	+	-	-	+	+	+	+	+	-	+	+	-	-	+	+	+	+	+	-
73	R2	-	-	-	-	-	+	-	+	-	-	-	-	-	+	+	-	-	-	-	-	-	-	-	-	-	-	-	+	-	-	+	-	-	+	+	+	-	-	-	+	+	-	-	+	+	-	+	+
74	R4	+	-	-	-	-	+	+	-	-	-	-	-	-	-	-	-	-	-	-	-	+	+	-	+	+	+	-	-	-	-	-	+	+	+	-	+	-	-	-	-	-	-	+	+	+	-	-	-
75	R6	+	+	-	-	-	-	-	-	-	-	-	-	-	-	-	-	+	-	-	-	-	+	-	-	-	-	-	+	-	-	-	+	+	+	-	-	-	-	+	-	+	-	+	-	+	-	+	+
76	R9	-	-	-	-	-	-	+	-	-	-	-	-	-	+	+	+	-	+	-	-	-	-	-	-	-	-	+	-	-	-	-	+	+	-	-	-	+	-	+	-	+	-	-	-	-	-	-	+
77	R10	+	-	-	-	-	+	-	-	-	+	-	-	-	-	-	-	-	+	-	-	-	-	-	-	-	+	+	-	-	-	+	+	+	-	-	+	-	-	+	-	+	-	-	-	-	+	+	-
78	R11	+	+	-	-	-	+	-	+	-	-	-	-	-	-	+	+	-	-	-	+	-	-	-	-	-	+	-	+	-	+	+	-	-	+	-	+	-	-	+	-	+	-	-	+	-	-	+	-
79	N9	+	-	+	-	+	-	-	-	-	-	-	-	-	-	+	+	-	+	+	+	-	+	+	-	+	+	-	+	-	-	+	-	+	+	-	+	-	-	-	+	-	-	+	+	+	+	-	+
80	N10	+	-	-	-	-	-	-	-	-	-	-	-	-	+	-	-	-	-	+	+	+	-	-	-	-	-	-	-	-	-	+	+	+	+	-	+	+	+	+	+	-	-	-	-	-	+	-	+
81	N11	+	-	-	-	-	-	-	-	-	-	-	-	-	-	-	+	+	-	-	+	-	-	+	-	-	-	+	-	-	-	+	-	+	+	+	-	-	-	+	+	-	-	-	-	-	+	-	+
82	N23	+	+	-	-	+	+	-	+	-	-	-	-	-	+	-	-	+	+	-	+	+	-	-	+	+	-	-	+	-	+	-	+	-	+	+	+	-	+	+	-	+	-	-	+	+	+	+	+
83	N24	+	-	-	+	-	+	-	+	-	-	-	-	-	+	+	+	+	-	-	+	+	-	-	-	-	-	-	+	-	-	-	-	-	+	+	+	+	-	+	-	-	-	-	+	+	+	+	+
84	N26	+	-	+	-	+	-	-	-	-	-	-	-	-	+	+	+	-	+	-	+	-	+	+	-	+	+	-	+	-	-	+	-	+	+	-	-	-	-	-	-	-	-	-	+	+	+	+	-
85	A489	+	-	-	-	-	+	-	-	-	-	-	-	-	+	-	-	+	+	+	+	-	+	-	-	-	+	-	+	+	+	+	-	+	-	-	-	-	-	-	+	-	-	+	+	+	+	+	-
86	T1020	-	+	+	-	-	+	-	-	-	-	-	-	-	+	+	+	-	+	-	-	-	-	+	-	-	-	-	+	-	+	-	+	+	+	-	+	-	-	+	-	+	+	-	+	+	-	+	+
87	Ji853	+	-	-	-	-	+	-	+	-	-	-	-	-	+	+	-	-	+	-	-	-	+	-	+	+	+	-	+	-	+	+	-	+	+	-	+	-	+	+	-	+	-	-	+	+	+	-	+
88	YG478	+	-	+	-	-	+	-	-	-	-	-	-	-	-	-	-	-	-	-	+	-	-	-	-	-	-	-	+	-	-	+	-	-	+	+	-	-	-	-	+	+	+	+	-	-	+	-	+
89	LZF	+	-	-	-	-	+	-	-	-	-	-	-	-	+	+	-	-	-	-	-	-	-	-	-	-	+	-	+	-	-	+	-	+	-	+	+	-	-	-	-	-	-	-	-	-	-	-	+
90	Xun9058	+	-	+	-	-	+	-	-	-	-	-	-	-	-	+	-	-	-	-	-	-	-	-	-	-	-	-	-	-	+	-	-	-	+	+	-	-	-	+	-	+	-	-	-	-	-	+	+
91	Zao46	+	-	+	-	-	-	-	-	-	+	+	-	-	-	-	+	-	-	-	+	-	-	-	+	+	-	-	-	-	+	-	-	-	+	+	+	-	-	-	+	+	+	+	-	-	+	-	+
92	A19	+	-	-	-	-	+	-	+	-	-	-	-	-	-	-	-	-	+	-	-	-	+	-	+	+	+	-	+	-	+	-	-	+	+	-	+	-	+	+	-	+	-	-	+	+	+	-	+
93	CM	-	+	-	-	-	+	+	-	-	+	-	-	-	-	+	-	+	+	+	+	-	-	+	-	-	+	-	-	-	+	-	-	-	+	+	+	-	-	+	-	+	-	-	-	-	-	+	+
94	JS045-1	-	-	+	-	-	+	+	-	-	-	-	-	-	-	+	-	-	+	-	-	-	-	-	-	+	+	-	+	-	-	-	+	+	+	-	+	-	-	+	-	+	-	-	-	-	-	+	+
95	JS06730	-	+	-	-	-	+	+	-	-	-	-	-	-	-	+	-	-	+	+	+	-	-	-	-	-	-	-	-	-	+	-	-	-	+	+	+	-	-	+	-	+	-	-	-	-	-	+	+
96	BSSS(R)C7	+	+	+	-	+	+	+	-	-	-	-	-	-	+	+	+	-	+	-	+	-	+	-	-	+	+	-	+	-	+	+	-	+	+	+	+	-	+	-	+	-	-	-	+	+	-	+	+
97	BS13(S)C5	-	-	-	-	+	-	+	-	-	-	-	-	-	+	+	+	-	-	-	+	-	-	+	-	+	-	-	+	-	-	+	-	+	+	-	+	-	+	-	-	-	-	-	+	+	+	-	+
98	(PA91/LH98)GA-6-420-64-2-1-3-3-1	-	-	-	-	-	+	+	-	-	+	-	+	-	-	+	-	-	+	+	+	-	-	+	-	-	-	-	-	-	+	+	-	+	-	-	+	-	+	+	-	-	-	+	+	-	+	-	+
99	(PA91/LH98A)-6-420-64-2-1-1-5-1-1	+	-	-	-	-	+	+	-	-	+	-	+	-	-	+	-	-	+	+	+	-	-	+	-	-	-	-	-	-	+	+	-	+	-	-	+	-	+	+	-	-	-	+	+	-	-	+	+
100	A619×L120	+	+	+	-	-	+	-	-	-	+	+	-	-	+	+	-	-	+	+	+	-	-	-	+	+	-	-	+	-	+	+	-	-	-	-	+	-	-	+	+	+	+	+	-	-	+	-	+
101	Oh43×L120	+	+	+	-	-	+	-	-	-	+	+	-	-	+	+	-	-	+	-	-	-	-	-	+	+	-	-	+	-	+	+	-	-	-	-	+	-	-	+	+	+	+	+	+	+	+	+	+
102	LH19×LH39	+	+	+	-	-	+	-	-	-	-	-	-	-	+	+	+	+	+	-	+	+	+	-	+	+	+	-	+	-	+	+	-	-	-	-	+	-	-	+	+	+	+	+	+	-	+	+	+
103	778	+	+	+	+	+	+	-	-	-	+	-	-	-	+	+	+	-	+	-	+	-	+	-	-	+	-	-	+	+	+	+	+	+	+	-	+	-	-	-	-	+	+	+	+	-	-	+	+
104	Funks	+	+	+	+	+	+	-	-	-	+	-	+	-	+	+	-	-	-	-	+	-	-	+	+	+	-	-	+	-	-	+	-	-	+	+	+	-	+	-	-	-	-	+	+	-	+	+	-
105	[(B37×644)B37]	+	-	+	-	-	+	-	-	-	-	-	-	-	-	+	+	-	+	-	+	-	+	-	-	+	+	-	-	-	+	+	+	+	+	-	+	-	-	-	-	-	-	-	+	+	+	+	-
106	B73(2)×H93	+	-	+	-	+	-	-	-	-	-	-	-	-	-	+	+	-	+	+	+	-	+	+	-	+	+	-	+	-	-	+	-	+	+	-	+	-	-	-	-	-	-	-	+	+	+	+	-
107	Va85×Pa91	+	-	+	-	-	-	-	-	-	+	+	-	-	-	+	-	-	+	-	-	-	+	+	-	-	+	+	-	-	-	+	-	+	-	+	+	-	-	+	-	-	-	+	-	-	-	+	-
108	A619×L120	+	+	+	-	-	+	-	-	-	+	+	-	-	+	+	-	-	+	+	+	-	-	-	+	+	-	-	+	-	+	+	-	-	-	-	+	-	-	+	+	+	+	+	-	-	+	-	+
109	Mo17 backcross 5 recovery	-	-	-	-	-	+	-	+	-	+	-	-	-	+	+	-	+	-	-	+	-	-	+	-	-	-	-	+	-	-	+	-	-	+	+	+	+	+	+	+	+	-	-	+	-	-	+	+
110	Mo17(3)×610 (610=W153R type)	+	+	+	-	-	+	-	+	-	+	-	-	-	+	-	-	+	+	+	+	-	-	+	-	-	+	+	+	+	+	-	+	-	+	+	+	+	-	+	+	+	-	+	+	+	+	+	+
111	[(Mo17×H99)LH53]	+	+	+	-	-	+	-	+	-	+	+	-	+	+	+	-	+	-	-	+	-	-	+	-	-	-	+	-	+	+	+	-	+	+	+	+	+	+	+	+	+	-	+	-	-	-	+	+
112	[(Mo17×ASA)Mo17(2)]	-	-	-	-	-	+	-	+	-	+	-	-	-	+	+	-	+	-	-	+	-	-	+	+	+	-	-	+	-	-	+	-	-	+	+	+	+	+	+	+	+	-	-	+	-	-	+	+
113	PH814/PH207	+	-	-	-	-	+	-	+	-	-	-	-	-	+	+	+	-	+	+	+	-	-	+	-	+	+	-	+	-	+	+	+	+	-	-	+	-	+	+	-	+	-	-	+	-	+	+	+
114	PH814/PH848	+	-	+	-	+	+	-	+	-	-	-	-	+	-	+	+	-	+	+	+	+	+	+	-	+	-	-	-	-	+	-	-	+	+	+	+	-	-	+	-	+	-	-	+	-	+	+	+
115	792	-	+	+	+	+	+	+	-	-	-	-	+	-	+	-	+	+	+	-	+	-	+	+	-	-	+	-	+	-	-	+	-	+	+	-	+	-	-	+	+	-	-	+	+	+	-	+	+
116	HL0822	+	-	-	-	-	+	-	-	-	+	-	-	-	+	+	-	-	+	-	+	+	+	-	-	-	+	-	+	-	-	-	-	-	+	-	+	-	-	+	-	-	-	+	-	-	+	-	+
117	DBM	+	-	+	+	+	+	-	-	-	+	-	-	-	-	-	-	+	+	+	+	-	+	-	-	-	-	-	-	-	+	-	-	-	+	+	-	-	-	+	-	-	-	-	-	-	-	+	+
118	Zong175－92132	-	-	+	-	-	+	-	-	-	-	-	-	-	+	+	-	-	-	+	+	-	-	-	-	-	+	-	-	-	-	-	+	+	+	-	+	-	+	+	-	+	+	-	+	+	+	-	+
119	PH6WC	+	+	+	+	+	-	+	+	-	-	-	+	-	+	-	-	+	-	-	+	-	+	+	-	+	+	-	-	-	-	+	-	+	-	-	-	-	-	-	+	-	-	+	+	+	+	+	-
120	L676	+	-	-	-	-	+	+	-	-	+	-	-	-	-	+	-	+	+	+	+	-	-	-	-	-	-	-	-	-	+	-	-	-	-	-	+	+	-	+	-	-	-	+	-	+	-	-	+
121	T1026	-	+	-	-	-	+	+	-	-	-	+	+	+	+	+	+	-	+	+	+	-	-	-	-	-	+	+	+	-	-	-	-	-	+	+	+	-	-	-	-	+	-	-	-	-	-	+	+
122	11HT29	+	-	+	-	-	+	-	-	-	-	-	-	-	+	-	-	+	+	+	+	-	+	+	+	+	+	-	+	+	+	-	+	-	-	-	-	-	-	-	+	-	-	+	+	+	+	+	-
123	11HT41	+	-	+	-	-	+	-	-	-	-	-	-	-	+	-	-	+	+	+	+	-	+	+	+	+	+	-	+	+	+	-	+	-	-	-	-	-	-	-	+	-	-	+	+	+	+	+	-
124	11HT15	+	-	-	-	-	+	-	-	-	-	-	-	-	+	+	-	-	-	-	+	-	+	-	-	-	-	-	-	-	+	-	-	-	+	+	-	+	-	+	-	+	-	+	+	+	+	-	+
125	N187	+	-	-	-	-	+	+	-	-	+	-	-	-	-	+	-	+	+	+	+	-	-	-	-	-	-	-	-	-	+	-	-	-	-	-	+	+	-	+	-	-	-	+	-	+	-	-	+
126	E28	+	+	-	-	-	+	-	+	-	-	-	-	-	-	-	+	-	+	-	-	-	+	-	+	+	-	-	+	-	-	+	-	-	+	+	+	-	-	+	-	+	+	+	+	-	+	+	+
127	Y9611	-	+	+	-	-	+	-	-	-	-	-	-	-	-	+	-	-	-	-	-	-	-	-	-	-	+	-	-	-	+	-	-	-	+	+	+	-	-	+	-	+	-	-	-	-	-	+	+
128	Y2463	+	-	-	-	-	+	+	+	-	-	-	+	-	+	-	-	-	+	-	+	+	+	-	-	+	+	-	-	-	-	+	-	+	-	-	-	-	-	-	+	+	+	+	-	+	-	-	+
129	T24-1	-	-	-	-	-	+	-	-	-	-	-	-	-	-	-	-	-	+	-	+	-	-	-	-	+	+	-	+	-	-	+	-	-	+	-	+	-	-	+	-	+	-	-	-	-	-	-	+
130	HB	+	-	+	-	-	+	-	-	-	+	-	-	-	-	-	-	-	-	-	+	-	-	-	-	-	-	-	-	-	+	-	-	-	+	+	-	+	+	+	-	+	+	+	-	-	+	-	+
131	BSKRL2	+	-	+	-	-	+	-	+	-	-	-	-	+	+	-	-	+	+	-	+	+	+	+	-	-	-	+	-	-	+	-	+	-	-	-	+	+	-	+	-	+	-	+	+	+	+	+	+
132	XL21	+	+	+	-	-	+	-	+	-	-	-	+	-	+	-	+	-	-	-	+	-	+	-	-	+	+	-	+	-	-	-	-	-	-	+	-	-	-	-	+	-	-	+	-	+	+	+	+
133	J7-3B	+	-	+	-	-	+	-	-	-	+	-	-	-	+	+	-	-	-	-	-	-	+	-	-	-	-	-	-	-	+	-	-	-	+	+	-	-	-	-	-	-	-	-	-	-	-	-	+
134	X313	+	-	+	-	-	+	-	-	-	-	-	-	-	-	+	-	-	-	-	-	-	-	-	-	-	-	-	-	-	+	-	-	-	+	+	-	+	-	+	-	+	-	-	-	-	-	+	+
135	H2671	+	+	-	-	-	+	+	+	-	+	+	-	-	+	+	+	-	-	-	+	+	+	-	+	+	-	-	+	-	-	+	-	-	+	+	+	-	+	-	-	+	+	+	-	-	+	-	+
136	798-1	-	+	+	-	-	+	-	-	-	-	-	-	-	+	+	+	-	-	-	-	-	+	-	+	+	+	-	-	-	+	-	+	+	+	-	+	-	+	+	+	+	-	-	+	+	-	+	+
137	12HT113	+	-	+	-	-	+	-	-	-	-	+	-	-	-	-	-	+	+	+	+	-	+	+	+	+	+	-	-	-	+	-	-	-	+	+	-	+	-	-	+	-	-	+	+	+	+	+	-
138	12HT274	+	-	+	-	-	+	-	-	-	-	-	-	-	+	-	-	+	+	+	+	-	+	+	+	+	+	-	+	+	+	-	+	-	-	-	-	-	-	-	+	-	-	+	+	+	+	+	-
139	12HT500	+	-	+	-	-	+	-	-	-	-	-	-	-	+	-	-	+	+	+	+	-	+	+	+	+	+	-	-	-	+	-	+	-	-	-	-	-	-	-	+	-	-	+	+	+	+	+	-
140	73877	+	+	+	-	-	+	-	-	-	+	-	-	-	-	+	-	-	+	-	+	-	+	-	-	-	+	+	+	-	+	+	-	+	+	-	+	-	-	+	-	+	-	+	-	-	-	+	+
141	7983	+	+	+	+	+	+	-	-	-	+	-	-	-	-	+	-	-	+	-	+	-	+	-	-	-	+	+	+	-	+	+	-	+	+	-	+	+	-	+	-	+	-	+	-	-	-	+	+
142	14T1	+	+	-	-	-	+	-	-	-	-	-	+	+	-	+	-	-	+	+	+	-	+	-	-	-	-	-	+	-	+	+	-	+	+	-	+	+	-	-	-	+	-	-	-	-	-	+	+
143	12HTJ	-	+	-	-	-	+	+	-	-	-	-	-	-	-	+	-	+	+	+	+	-	+	-	-	-	+	-	-	-	+	-	-	-	+	+	+	-	-	+	+	-	-	+	+	+	+	+	-
144	13HYDF	+	+	+	-	-	+	-	-	-	-	-	-	-	-	+	+	-	+	-	-	+	+	-	+	+	+	-	+	-	-	-	+	+	+	-	+	-	-	+	+	+	-	-	+	+	+	-	+
145	JS09306	-	+	+	-	-	+	-	-	-	-	-	-	-	+	+	-	-	+	-	-	-	-	-	+	+	+	-	+	-	-	-	+	+	+	-	+	-	+	+	-	+	+	-	-	-	-	+	+
146	DH65F	+	+	-	+	-	-	-	+	-	-	-	-	+	-	+	-	-	-	-	+	-	-	-	-	-	+	+	-	-	-	+	-	+	+	-	+	-	-	-	+	+	-	+	-	-	-	+	+
147	WK858	+	-	+	-	-	+	-	-	-	-	+	-	-	-	-	-	-	-	-	+	-	-	-	-	-	-	-	-	-	+	-	-	-	+	+	-	+	-	-	+	+	+	+	-	-	+	-	+
148	DH863F	+	+	-	-	-	+	-	-	-	-	-	-	-	-	+	-	+	+	+	+	-	-	-	-	-	-	-	-	-	+	-	-	-	+	+	+	-	-	-	-	+	-	-	-	-	-	+	+
149	CS1201	-	-	+	+	+	+	-	-	-	+	-	+	-	-	-	-	-	+	-	+	-	-	-	-	-	-	-	-	-	+	-	-	-	+	+	+	-	-	-	-	-	-	-	-	-	-	-	+
150	CJF	-	-	+	-	-	-	-	-	-	+	+	-	-	-	-	+	-	-	-	+	-	-	-	+	+	-	-	-	-	+	-	-	-	+	+	+	-	-	-	+	-	-	-	-	-	+	-	+
151	HCL645	+	+	+	-	+	+	+	+	-	+	+	-	+	+	+	+	-	+	-	+	+	+	-	-	-	-	+	-	-	+	+	-	-	+	-	+	-	-	+	+	+	+	+	-	-	+	-	+
152	DH65M	+	-	-	-	-	-	-	-	-	-	-	-	-	+	-	-	+	-	-	+	-	+	-	-	-	+	-	+	+	+	-	+	-	+	+	-	-	-	-	+	-	-	+	-	+	-	-	+
153	T1034	+	-	+	-	-	+	+	-	-	-	+	-	-	+	+	-	-	+	+	+	-	+	-	+	+	+	-	-	-	-	-	-	-	+	+	-	-	-	+	-	-	-	-	-	-	-	-	+
154	D606	+	+	-	-	-	+	-	-	-	-	-	-	-	+	+	+	-	-	-	+	-	-	-	-	-	+	+	+	-	-	+	-	-	+	+	+	-	-	-	-	+	-	-	-	-	-	-	+
155	D204	+	+	-	-	-	+	+	-	-	+	-	-	-	-	+	-	+	+	+	+	-	-	-	-	-	-	-	-	-	+	-	-	-	+	+	+	-	-	+	-	+	-	+	-	-	-	+	+
156	PH4CV	+	-	-	-	-	+	-	-	-	-	-	-	+	-	+	+	+	+	+	+	+	+	-	-	-	+	-	+	+	+	-	+	-	+	+	+	-	+	+	+	+	+	+	-	+	-	-	+
157	PHB1M	+	-	+	-	-	+	-	+	-	-	-	-	-	-	+	+	+	+	+	+	+	+	-	-	+	+	-	+	-	+	+	-	+	+	+	+	-	-	+	+	+	-	-	+	+	-	+	+
158	LX00-1	-	+	-	-	-	+	+	-	-	+	-	+	-	+	+	+	-	+	-	+	-	+	-	-	-	-	-	-	-	+	-	-	-	+	+	+	-	-	+	-	+	-	+	-	-	-	+	+
159	LX03-2	-	+	+	-	-	+	-	+	-	-	+	-	-	-	+	+	-	-	-	-	-	-	-	-	-	+	-	+	-	-	-	+	+	+	-	+	-	+	+	-	+	+	-	+	+	-	+	+
160	D732	+	+	-	-	-	+	-	-	-	-	+	+	+	+	+	-	-	-	-	+	-	+	-	-	-	-	-	-	-	+	-	-	-	+	+	+	-	-	-	+	+	+	+	-	-	+	-	+
161	B73	+	-	+	-	+	-	-	-	-	-	-	-	-	-	-	-	-	+	+	+	-	+	+	-	+	+	-	+	-	+	+	+	+	+	+	+	-	-	-	-	-	-	-	+	+	+	-	+
162	m112F	-	+	-	-	-	+	+	-	-	-	-	-	-	-	+	-	-	+	-	-	-	-	-	-	-	-	-	-	-	+	-	-	-	+	+	+	-	-	+	-	+	-	-	-	-	-	+	+
163	PA91/LH98A	-	-	-	-	-	+	+	-	-	+	-	+	-	-	+	-	-	+	+	+	-	-	+	-	-	-	-	-	-	+	+	-	+	-	-	+	-	+	+	-	-	-	+	+	-	+	-	+
164	BS11(FR)C5-2803	+	-	-	-	-	+	+	-	-	-	-	-	-	+	-	-	-	+	-	-	-	-	-	-	-	+	-	+	-	+	+	-	-	+	+	+	-	-	-	+	-	-	-	-	-	-	+	+
165	A392/R61	+	+	+	+	+	+	-	-	-	+	-	+	-	+	+	+	-	+	-	+	-	+	-	-	-	-	-	+	-	+	+	-	+	+	-	+	-	-	-	-	-	-	-	+	+	+	+	-
166	78004	+	-	+	+	+	+	-	-	-	-	-	-	-	+	-	+	+	-	-	+	-	+	+	-	+	+	-	+	-	+	-	+	+	+	+	+	-	-	+	+	-	-	+	+	+	+	-	+
167	CML326	-	-	-	-	-	-	-	-	-	-	-	-	-	-	+	-	-	+	-	+	-	+	+	-	-	+	-	+	-	-	-	-	-	-	+	+	-	-	+	-	-	-	-	+	+	-	-	-
168	CML328	-	+	+	-	+	-	+	+	-	-	+	-	-	-	+	-	-	-	-	-	-	+	-	-	-	+	-	-	-	-	+	-	+	+	+	+	-	-	+	+	+	-	-	-	-	-	+	+
169	CT3141	+	-	+	-	-	+	-	-	-	+	-	-	-	-	+	-	-	-	-	+	-	-	-	-	-	-	-	-	-	+	-	-	-	+	+	-	+	-	-	+	+	+	+	-	-	+	-	+
170	CT5898	+	-	+	-	-	+	-	-	-	-	+	-	-	-	-	-	-	-	-	+	-	+	-	-	-	-	-	+	-	-	-	+	+	+	-	+	-	+	+	-	+	-	-	-	-	+	-	+
171	HA0213	+	-	-	-	-	-	-	-	-	-	-	-	-	-	+	-	-	-	-	+	-	-	-	-	-	-	-	-	-	+	-	-	-	+	+	-	+	-	-	-	+	-	+	-	-	-	-	+
172	WZ8108	-	+	+	-	-	+	-	-	-	-	-	-	-	+	+	-	-	+	-	+	+	+	-	+	+	+	-	-	-	-	-	+	+	+	-	+	-	+	+	-	+	+	-	+	+	-	+	+
173	MG42	+	-	+	-	+	-	+	-	-	-	-	-	+	-	+	+	+	-	-	+	-	+	-	-	+	+	-	+	-	+	+	+	+	-	-	-	-	-	-	+	-	-	-	+	+	+	+	-
174	HG6334	-	-	-	-	-	+	+	-	-	+	-	-	-	-	-	-	-	+	-	+	+	+	-	-	-	+	-	+	-	-	-	+	+	+	-	+	+	-	-	+	+	-	-	+	-	-	+	+
175	98-6	+	+	+	+	+	+	-	-	-	-	-	+	-	+	-	-	+	+	-	+	-	+	-	-	-	+	-	-	-	-	+	-	+	-	-	-	-	-	-	-	-	-	-	+	+	+	-	+
176	Wu9086	+	-	+	-	-	+	-	-	-	-	-	-	-	+	+	-	-	+	-	-	-	+	-	-	-	-	-	-	-	+	-	-	-	+	+	-	+	-	-	-	+	-	-	-	-	-	+	+
177	CT3566	+	-	+	-	-	+	-	-	-	-	-	+	-	+	-	-	-	-	-	+	-	+	+	-	+	+	-	-	-	-	+	-	+	-	-	-	-	-	-	+	-	-	+	+	+	+	+	-
178	820F	+	-	+	-	+	+	-	+	-	-	-	-	-	-	+	+	+	+	+	+	+	+	-	-	+	+	-	+	-	+	+	-	+	+	+	+	-	-	+	+	+	-	-	+	+	-	+	+
179	9F592	+	+	+	+	+	-	+	+	-	-	-	+	-	+	-	-	+	-	-	+	-	+	+	-	+	+	-	-	-	-	+	-	+	-	-	-	-	-	-	+	-	-	+	+	+	+	+	-
180	6F576	+	+	+	+	+	+	-	-	-	+	-	+	-	+	+	+	+	+	+	+	-	-	+	+	+	+	+	+	-	-	-	+	+	+	+	+	-	+	+	+	+	+	+	+	-	+	+	-
181	KW4M029	+	+	+	-	+	-	+	-	-	-	-	-	-	-	-	+	-	+	+	+	-	+	-	-	+	+	-	-	-	-	+	-	+	-	-	-	-	-	+	+	-	-	-	+	+	+	+	-
182	KW7M14	+	-	+	+	-	+	-	-	-	+	-	-	+	-	+	-	-	+	-	-	-	-	-	+	+	+	-	+	-	+	+	+	+	+	-	-	-	+	+	-	-	-	-	+	-	-	+	+
183	D1153	-	+	+	-	-	+	-	-	-	-	+	+	+	+	+	+	-	+	-	-	-	-	-	-	-	+	+	+	-	-	+	-	-	+	+	+	-	-	-	-	+	-	-	-	-	-	-	+
184	D1160	+	-	+	-	-	+	-	-	-	-	+	-	-	-	-	-	-	-	-	-	-	-	-	-	-	-	-	-	-	+	-	-	-	+	+	-	+	-	-	+	-	-	+	-	-	+	-	+
185	HF12202	+	-	-	-	-	+	-	-	-	-	-	-	+	-	+	+	+	+	+	+	+	+	-	-	-	+	-	+	+	+	-	+	-	+	+	+	-	+	+	+	+	+	+	-	+	-	-	+
186	HM12111	+	+	+	+	+	-	+	+	-	-	-	+	-	+	-	-	+	-	-	+	-	+	+	-	+	+	-	-	-	-	+	-	+	-	-	-	-	-	-	+	-	-	+	+	+	+	+	-
187	PH09B	+	+	+	-	+	-	+	+	-	-	-	+	-	+	-	-	+	-	-	+	-	+	-	-	+	+	-	-	-	-	+	-	+	-	-	-	-	-	-	+	-	-	+	+	-	+	+	-
188	LMZS	+	-	+	-	+	+	+	-	-	+	+	-	+	-	+	+	-	+	+	+	-	-	+	+	+	-	+	-	+	+	-	+	-	+	+	+	+	-	+	+	+	-	-	+	-	+	-	+
189	HX3M	-	-	-	-	+	+	-	-	-	-	-	-	-	-	-	+	+	-	-	-	-	-	-	-	-	-	-	-	-	+	+	-	-	-	-	-	-	-	-	+	-	-	+	-	-	-	-	+
190	T1040	+	+	+	+	+	-	+	+	-	-	-	-	-	-	+	-	+	-	-	+	-	+	-	+	+	+	+	-	-	-	-	+	-	-	-	-	-	-	-	-	-	-	+	-	-	+	-	+
191	CQ01	-	+	+	+	+	+	-	-	-	+	-	+	-	+	+	-	-	+	-	+	-	+	-	-	-	-	-	-	-	+	-	-	-	+	+	+	-	-	+	-	-	-	-	-	-	-	+	+
192	PH4CN	+	-	-	-	-	-	-	-	-	-	-	+	-	-	-	-	+	-	+	+	-	+	-	-	-	+	-	+	-	-	-	-	-	-	-	-	-	-	-	+	-	-	+	+	+	+	+	-
193	ZYF	-	+	+	-	-	-	-	-	-	-	+	-	-	+	+	-	-	-	-	+	-	-	-	-	-	+	-	+	-	-	-	+	+	+	-	+	+	-	+	+	+	+	+	-	-	+	-	+
194	T1045	+	-	-	-	-	+	+	+	-	+	+	-	-	+	-	-	+	+	+	+	-	+	-	-	+	-	-	+	-	-	+	-	-	+	+	-	-	-	-	-	+	+	+	-	-	+	-	-
195	15T1	-	+	-	-	-	+	-	-	-	+	+	+	+	+	+	+	-	+	-	+	-	-	-	-	-	+	+	+	-	-	+	-	-	+	+	+	-	-	+	-	+	-	-	-	-	-	+	+
196	15T2	-	+	-	-	-	+	-	-	-	+	+	+	+	+	+	+	-	+	-	+	-	-	-	-	-	+	+	+	-	-	+	-	-	+	+	+	-	-	-	-	+	-	-	-	-	-	+	+
197	16F	-	-	-	-	-	+	-	-	-	-	-	-	-	-	-	-	-	-	-	-	-	+	-	-	-	-	-	-	-	+	-	-	-	+	+	+	-	-	+	-	+	-	-	-	-	-	-	+
198	XunM9	-	+	+	-	-	+	-	-	-	-	-	-	-	+	+	+	-	+	-	+	-	-	-	-	-	+	-	-	-	+	-	-	-	+	+	+	-	+	+	-	+	-	-	+	-	-	+	+
199	KA105	+	-	-	-	-	+	-	-	-	-	-	-	-	+	-	+	+	+	+	+	-	-	-	-	-	+	-	-	-	+	-	-	-	+	+	-	-	+	+	+	-	-	+	-	+	-	-	-
200	KB081	+	+	+	+	+	-	-	+	-	-	-	-	-	+	-	+	-	+	-	-	-	+	+	+	+	-	-	+	-	-	-	-	-	+	+	+	-	-	+	-	+	+	-	+	+	+	-	+
201	PH5AD	-	-	+	+	+	+	-	+	-	-	-	-	+	-	+	+	+	+	+	+	-	-	-	-	-	+	-	+	-	+	-	-	+	+	+	+	-	-	+	+	+	-	-	-	+	-	-	+
202	025M	+	+	+	-	+	-	+	+	-	-	-	+	-	+	-	-	+	+	-	+	-	+	-	-	+	+	-	-	-	-	+	-	+	-	-	-	-	-	-	+	-	-	-	+	-	+	+	-
203	L91158	-	-	-	-	-	+	-	-	-	-	-	-	-	-	-	-	-	-	-	-	-	+	-	-	-	-	-	-	-	+	-	-	-	+	+	+	-	-	+	-	+	-	-	-	-	-	-	+
204	593	+	+	-	-	-	+	-	-	-	+	+	-	-	-	+	-	-	+	+	+	-	+	-	-	-	-	-	-	-	+	-	-	-	-	-	+	-	-	+	+	-	-	-	-	-	-	+	+
205	13HLD48	+	+	+	+	+	-	+	+	-	-	-	+	-	+	-	-	+	-	-	+	-	+	+	-	+	+	-	-	-	-	+	-	+	-	-	-	-	-	-	+	-	-	+	+	+	+	+	-
206	Y24-1S3	+	-	-	-	-	+	-	-	-	-	-	-	-	+	-	-	+	+	+	+	+	+	-	-	-	+	-	+	+	+	+	-	+	-	-	-	-	-	-	+	-	-	+	-	+	-	-	+
207	SY35	-	+	+	-	-	+	-	-	-	-	-	-	-	+	+	-	-	+	+	+	-	+	-	-	-	+	-	-	-	-	-	+	+	+	-	+	-	-	-	-	+	+	-	+	+	-	+	+
208	16HDBF	-	-	+	+	+	+	-	+	-	+	-	+	-	+	+	+	-	+	-	+	-	-	-	-	-	-	-	+	-	+	-	-	-	+	+	+	+	-	+	+	-	-	-	-	+	+	-	+
209	Q248	+	-	-	-	-	+	-	-	-	-	-	-	-	+	+	-	+	+	+	+	+	+	-	-	-	+	-	+	+	+	-	+	-	+	+	+	-	+	+	+	+	+	+	+	+	+	+	+
210	Xun50X	+	-	-	-	-	+	+	+	-	-	-	+	-	+	-	-	+	+	-	+	+	+	-	-	+	+	-	-	-	-	+	-	+	-	-	-	-	-	-	+	-	-	+	+	+	+	+	-
211	DFHF	-	-	-	-	-	+	-	-	-	-	-	-	-	-	-	-	-	-	-	-	-	+	-	-	-	-	-	-	-	+	-	-	-	+	+	+	-	+	+	-	-	-	-	-	-	-	-	+
212	QS1F	-	+	+	-	-	+	-	-	-	-	-	-	-	+	+	-	-	+	-	-	-	-	-	-	-	+	-	-	-	-	-	+	+	+	-	+	-	+	+	-	+	+	-	+	+	-	+	+
213	YN218M	+	+	+	+	+	-	+	+	-	-	-	+	-	+	-	-	+	-	-	+	-	+	+	-	+	+	-	-	-	-	+	-	+	-	-	-	-	-	-	+	-	-	+	+	+	+	+	-
214	369M	+	+	+	-	+	-	+	+	-	-	-	+	-	+	-	-	+	-	-	+	-	+	-	-	+	+	-	-	-	-	+	-	+	-	-	-	-	-	-	+	-	-	+	+	+	+	+	-
215	512	+	-	+	-	-	-	-	-	-	-	+	-	-	+	+	-	-	-	-	+	-	-	-	-	-	-	-	-	-	+	-	-	-	+	+	+	+	-	-	+	+	+	+	-	-	+	-	+
216	LGK0985	-	-	-	-	-	+	-	-	-	-	-	-	-	-	+	-	-	-	-	-	-	+	-	-	-	-	-	-	-	+	-	-	-	+	+	+	-	-	+	-	+	-	-	-	-	-	-	+
217	S301M	+	-	+	-	-	+	-	-	-	+	-	-	-	-	-	-	-	-	-	-	-	+	-	-	-	-	-	-	-	+	-	-	-	+	+	-	-	-	-	-	-	-	-	-	-	-	-	+
218	PHRKB	+	-	+	+	+	+	-	-	-	-	-	-	+	-	+	+	+	-	-	+	+	+	-	-	-	-	-	+	+	+	-	+	-	+	+	+	-	-	+	+	+	-	-	-	+	-	-	+
219	PH1DP2	+	+	+	-	+	-	+	+	-	-	-	+	-	+	-	-	+	-	-	+	-	+	-	-	+	+	-	-	-	-	+	-	+	-	-	-	-	-	-	+	-	-	+	+	+	+	+	-
220	W438	-	-	-	-	-	+	-	-	-	+	-	-	-	-	-	+	-	+	+	+	-	-	+	-	-	+	-	+	-	-	+	-	-	+	-	+	+	-	+	+	+	-	-	-	-	-	-	+
221	5818	+	-	-	-	-	+	-	-	-	-	-	-	-	-	+	-	+	+	+	+	-	-	-	-	-	-	-	-	-	+	-	-	-	+	+	+	-	-	+	-	+	-	-	-	-	-	+	+
222	DH382	+	-	-	-	-	+	-	-	-	-	-	-	-	+	-	-	+	+	+	+	+	+	-	-	-	+	-	+	+	+	+	-	+	-	-	-	-	-	-	+	-	-	+	-	+	-	-	+
223	DH351	+	-	-	-	-	+	-	-	-	-	-	-	-	-	+	-	-	+	+	+	-	+	-	-	-	+	-	-	-	+	-	-	-	+	+	+	-	-	-	-	+	-	-	+	+	+	-	+
224	DH392	+	-	-	-	-	+	+	+	-	-	-	+	+	-	+	+	+	-	-	+	-	+	+	-	+	+	-	-	-	-	+	-	+	-	-	+	-	-	-	+	-	-	+	+	+	+	+	-
225	DH521	+	-	-	-	-	+	-	-	-	-	-	-	-	-	+	-	-	+	-	+	-	+	-	-	-	-	-	-	-	-	-	-	-	+	-	+	-	-	-	+	+	-	+	-	-	-	+	+
226	JSPH730	-	+	-	-	-	+	-	-	-	-	-	-	+	-	+	+	-	+	+	+	-	+	-	-	-	-	-	+	+	+	-	-	-	+	+	+	-	+	+	+	+	+	+	-	-	-	+	+
227	KB403	+	-	+	-	+	+	-	-	-	-	-	-	-	-	-	+	+	+	+	+	+	+	+	-	+	+	-	-	-	-	+	-	+	+	-	+	-	-	-	-	+	-	+	+	-	+	+	+
228	KA103	+	-	-	-	-	+	+	+	-	-	-	-	-	-	+	-	-	+	+	+	-	+	-	-	-	+	-	-	-	+	-	-	-	+	+	-	-	-	-	-	-	-	+	-	+	-	-	+
229	W74	-	-	-	-	-	+	-	-	-	-	-	-	+	-	+	+	-	+	-	-	-	-	-	-	-	+	-	-	-	-	-	+	+	+	-	+	-	+	+	-	+	+	-	-	+	-	-	+
230	W72	+	+	+	-	+	-	+	+	-	-	-	+	-	+	-	-	-	-	-	+	-	+	-	-	+	+	-	-	-	-	+	-	+	-	-	-	-	-	-	+	-	-	+	+	+	+	+	-
231	W75	-	-	-	-	-	+	-	-	-	-	-	-	+	-	+	+	-	+	-	-	-	-	-	-	-	+	-	-	-	-	-	+	+	+	-	+	-	+	+	-	+	+	-	-	+	-	-	+
232	W77	+	-	+	-	+	-	+	+	-	-	-	-	+	+	-	-	-	-	-	+	-	+	-	-	+	+	-	-	-	-	+	-	+	-	-	-	-	-	+	+	-	-	+	+	+	+	-	-
233	S9A4	+	-	-	-	-	-	-	-	-	-	-	-	-	+	-	-	+	+	+	+	-	+	-	+	+	+	-	-	-	-	+	-	-	+	+	-	-	-	-	+	-	-	+	+	+	+	+	-
234	CS01	+	-	+	-	-	+	-	-	-	-	-	-	-	-	-	+	-	-	-	-	-	-	+	-	-	+	-	-	-	+	-	+	+	+	-	+	-	-	+	-	+	-	-	-	-	-	+	+
235	KW1A139	+	-	-	-	-	+	-	+	-	+	-	-	-	+	+	+	-	+	-	-	-	-	-	-	-	+	-	-	-	+	-	-	-	+	+	+	+	-	+	+	+	-	-	+	-	-	+	+
236	T1050	+	+	+	-	+	-	+	+	-	-	-	+	-	+	+	-	+	+	-	+	-	+	-	-	+	+	-	-	-	-	+	-	+	-	-	-	-	-	+	+	-	-	+	+	+	+	+	-
237	W2	+	-	+	-	-	-	-	-	-	+	-	-	-	-	-	-	-	-	-	-	-	-	-	+	+	-	-	+	-	-	+	-	-	-	-	+	-	-	-	+	+	+	+	-	-	+	-	+
238	SSZ	+	+	+	-	-	+	-	-	-	-	-	+	-	+	+	+	-	+	-	+	-	+	+	+	+	+	+	+	-	-	+	-	-	+	+	+	-	+	+	-	+	+	+	-	+	-	+	+
239	L813	+	+	-	-	-	+	-	-	-	-	+	-	-	-	+	-	-	+	+	+	-	+	-	-	-	-	-	-	-	-	-	+	+	-	-	+	-	-	+	+	-	-	-	-	-	-	+	+
240	A311	+	+	+	+	+	-	+	+	-	-	-	+	-	+	-	-	+	-	-	+	-	+	+	-	+	+	-	-	-	-	+	-	+	-	-	-	-	-	-	+	-	-	+	+	+	+	+	-
241	T1051	+	+	+	-	-	+	-	-	-	+	+	-	-	+	+	-	-	+	+	+	-	+	-	+	+	-	-	+	-	+	+	-	+	-	-	+	-	-	+	-	+	+	+	-	-	+	-	+
242	BO9	+	+	+	+	+	+	-	-	-	+	-	+	-	+	+	+	+	+	-	+	-	+	+	-	+	+	+	+	-	+	+	-	+	+	-	+	-	+	+	-	-	-	-	+	+	+	+	+
243	CR1HT	+	+	+	+	+	+	-	-	-	+	-	-	-	-	-	-	-	+	-	+	-	+	-	-	-	+	-	+	-	-	+	-	-	+	-	-	-	-	-	-	+	-	-	-	-	-	+	+
244	DJ7	+	-	+	-	+	-	-	-	-	-	-	-	-	-	+	+	-	+	+	+	-	+	+	-	+	+	-	+	-	-	+	-	+	+	-	+	-	-	-	+	-	-	+	+	+	+	-	+
245	F42	+	-	+	-	+	-	-	-	-	-	-	-	-	-	+	+	-	+	+	+	-	+	+	-	+	+	-	+	-	-	+	-	+	+	-	+	-	-	-	+	-	-	+	+	+	+	-	+
246	FAPW	+	+	+	+	+	+	+	+	-	+	-	+	-	+	+	+	+	+	+	+	-	+	+	-	+	-	-	+	-	+	+	+	+	+	-	+	-	-	+	+	-	-	+	+	+	+	+	+
247	FR19	+	-	+	+	+	+	+	-	-	-	-	+	-	+	-	+	+	-	-	+	-	+	+	+	+	-	+	+	-	+	-	+	+	+	+	+	-	-	+	+	+	+	-	-	+	+	+	+
248	T1052	-	-	+	+	+	+	+	+	-	-	-	-	-	-	+	-	+	+	+	+	-	+	-	+	+	+	-	+	-	-	-	-	-	+	-	+	-	-	+	+	-	-	+	-	-	-	-	+
249	T1053	+	-	+	+	+	+	-	-	-	-	-	-	+	-	+	-	+	+	+	+	-	-	-	-	-	+	-	+	-	+	+	+	+	-	-	+	-	-	+	-	-	-	+	+	-	+	+	+
250	YL2333	+	+	+	+	+	+	+	-	-	-	-	-	-	-	+	-	+	+	+	+	-	-	-	-	-	+	+	+	-	+	-	-	-	+	+	+	-	-	-	-	+	-	-	-	-	-	+	+
251	YL2338	-	-	-	-	-	+	-	-	-	-	-	-	-	-	-	+	-	+	-	+	+	-	-	-	-	+	-	+	-	+	+	+	-	+	-	+	-	-	+	-	+	-	-	-	-	-	+	+
a underlined base stand for favorable alleles; b the favorable allele is existent in this inbred line; c the favorable allele is non-existent in this inbred line
[truncated: 51 more columns]
